# Supplementary material for: Accelerating Drug Discovery by Early Protein Drug Target Prediction Based on a Multi-Fingerprint Similarity Search
Source: Molecules. 2019 Jun 14;24(12):2233. doi: 10.3390/molecules24122233 (PMC6631269; doi:10.3390/molecules24122233)
Supplement: Supplementary file 1 [file molecules-24-02233-s001.zip]

Archive with 7 entries (6 files):
- File_S1.zip
- File_S2.zip
- File_S3.xlsx
- __MACOSX/
- __MACOSX/._File_S3.xlsx
- Supporting_Materials_Molecules_20_05_2019_ON.docx
- __MACOSX/._Supporting_Materials_Molecules_20_05_2019_ON.docx
