# Supplementary material for: Accelerating Drug Discovery by Early Protein Drug Target Prediction Based on a Multi-Fingerprint Similarity Search
Source: Molecules. 2019 Jun 14;24(12):2233. doi: 10.3390/molecules24122233 (PMC6631269; doi:10.3390/molecules24122233)
Supplement: Supplementary file 1 [file molecules-24-02233-s001.zip › File_S3.xlsx]

## Sheet: Target MuSSel IC50
	TARGET CHEMBL ID	TARGET NAME	ORGANISM	LIGANDS
1	CHEMBL1075021	DNA gyrase subunit B	Streptococcus pneumoniae serotype 4 (strain AT...	35
2	CHEMBL1075022	ParE	Streptococcus pneumoniae	35
3	CHEMBL1075024	Enoyl-(Acyl-carrier-protein) reductase	Streptococcus pneumoniae	28
4	CHEMBL1075025	Undecaprenyl pyrophosphate synthase	Streptococcus pneumoniae serotype 4 (strain AT...	31
5	CHEMBL1075044	Enoyl-[acyl-carrier-protein] reductase [NADH]	Bacillus subtilis (strain 168)	19
6	CHEMBL1075045	Dihydropteroate synthase	Bacillus anthracis	16
7	CHEMBL1075051	Dihydrofolate reductase	Bos taurus	169
8	CHEMBL1075058	Chemoattractant receptor-homologous molecule e...	Cavia porcellus	15
9	CHEMBL1075062	Thymidine kinase	Macacine herpesvirus 1	13
10	CHEMBL1075069	RmtA	Emericella nidulans	33
11	CHEMBL1075079	Cystathionine beta-lyase metC	Escherichia coli K-12	20
12	CHEMBL1075097	Arginase-1	Homo sapiens	48
13	CHEMBL1075100	Sialidase	Vibrio cholerae serotype O1 (strain ATCC 39315...	15
14	CHEMBL1075102	Phosphatidylinositol-4-phosphate 3-kinase C2 d...	Homo sapiens	13
15	CHEMBL1075104	Leucine-rich repeat serine/threonine-protein k...	Homo sapiens	285
16	CHEMBL1075108	Solute carrier family 12 member 5	Rattus norvegicus	47
17	CHEMBL1075128	N1L	Vaccinia virus	12
18	CHEMBL1075131	Lactase-phlorizin hydrolase	Homo sapiens	22
19	CHEMBL1075132	Heat shock protein 75 kDa, mitochondrial	Homo sapiens	26
20	CHEMBL1075134	Serine/threonine-protein kinase mTOR	Rattus norvegicus	31
21	CHEMBL1075138	Tyrosyl-DNA phosphodiesterase 1	Homo sapiens	143
22	CHEMBL1075145	Transitional endoplasmic reticulum ATPase	Homo sapiens	333
23	CHEMBL1075149	Cystine/glutamate transporter	Homo sapiens	20
24	CHEMBL1075151	Phospho-N-acetylmuramoyl-pentapeptide-transferase	Bacillus subtilis (strain 168)	10
25	CHEMBL1075152	Glucokinase regulatory protein	Homo sapiens	86
26	CHEMBL1075158	Testosterone 17-beta-dehydrogenase 3	Rattus norvegicus	15
27	CHEMBL1075159	Beta-lactamase	Acinetobacter baumannii	14
28	CHEMBL1075163	Serine/threonine-protein kinase haspin	Homo sapiens	25
29	CHEMBL1075165	Phosphatidylinositol 3-kinase catalytic subuni...	Homo sapiens	41
30	CHEMBL1075169	Protein tyrosine phosphatase type IVA 1	Homo sapiens	10
31	CHEMBL1075172	C-X-C chemokine receptor type 3	Rattus norvegicus	16
32	CHEMBL1075193	Metacaspase	Trypanosoma brucei	10
33	CHEMBL1075205	Exoenzyme S synthesis regulatory protein exsA	Pseudomonas aeruginosa (strain ATCC 15692 / PA...	16
34	CHEMBL1075207	Transcriptional activator protein lasR	Pseudomonas aeruginosa (strain ATCC 15692 / PA...	21
35	CHEMBL1075214	5'-nucleotidase	Rattus norvegicus	42
36	CHEMBL1075228	Melanin-concentrating hormone receptor 1	Rattus norvegicus	179
37	CHEMBL1075232	Orexin receptor 1	Rattus norvegicus	11
38	CHEMBL1075244	Thymidine phosphorylase	Rattus norvegicus	10
39	CHEMBL1075246	Xanthine dehydrogenase/oxidase	Rattus norvegicus	31
40	CHEMBL1075261	Legumain-like protease	Ixodes ricinus	40
41	CHEMBL1075263	C-C chemokine receptor type 5	Macaca fascicularis	18
42	CHEMBL1075279	B-cell receptor CD22	Mus musculus	11
43	CHEMBL1075280	Dual specificity protein kinase CLK1	Mus musculus	75
44	CHEMBL1075281	Dual specificity protein kinase CLK2	Mus musculus	16
45	CHEMBL1075282	Dual specificity protein kinase CLK3	Mus musculus	30
46	CHEMBL1075283	Dual specificity protein kinase CLK4	Mus musculus	17
47	CHEMBL1075284	Diacylglycerol O-acyltransferase 1	Mus musculus	147
48	CHEMBL1075289	Protein-tyrosine kinase 2-beta	Mus musculus	16
49	CHEMBL1075293	Epoxide hydrolase 1	Mus musculus	145
50	CHEMBL1075294	Indoleamine 2,3-dioxygenase 1	Mus musculus	50
51	CHEMBL1075298	Purinergic receptor P2Y2	Mus musculus	18
52	CHEMBL1075302	Sodium/glucose cotransporter 2	Mus musculus	27
53	CHEMBL1075307	Tryptophan 2,3-dioxygenase	Mus musculus	34
54	CHEMBL1075315	C-X-C chemokine receptor type 5	Homo sapiens	82
55	CHEMBL1075317	WD repeat-containing protein 5	Homo sapiens	23
56	CHEMBL1075319	Transient receptor potential cation channel su...	Homo sapiens	350
57	CHEMBL1075321	Glycogen synthase kinase-3 beta	Mus musculus	10
58	CHEMBL1075322	G-protein coupled receptor 55	Homo sapiens	398
59	CHEMBL1075323	Endoplasmin	Homo sapiens	60
60	CHEMBL1163101	Serine/threonine-protein kinase/endoribonuclea...	Homo sapiens	421
61	CHEMBL1163111	Interleukin-5	Mus musculus	62
62	CHEMBL1163116	Cholesteryl ester transfer protein	Oryctolagus cuniculus	121
63	CHEMBL1163125	Bromodomain-containing protein 4	Homo sapiens	784
64	CHEMBL1169595	UDP-galactose 4-epimerase	Trypanosoma brucei	14
65	CHEMBL1169596	Serine/threonine-protein kinase A-Raf	Homo sapiens	34
66	CHEMBL1169598	Polymerase acidic protein	Influenza A virus (A/Puerto Rico/8/1934(H1N1))	59
67	CHEMBL1169599	Metastin receptor	Rattus norvegicus	21
68	CHEMBL1250368	Enoyl-acyl carrier reductase	Toxoplasma gondii	27
69	CHEMBL1250375	NADPH oxidase 4	Homo sapiens	30
70	CHEMBL1250378	Splicing factor 3B subunit 3	Homo sapiens	13
71	CHEMBL1250402	Transient receptor potential cation channel su...	Homo sapiens	16
72	CHEMBL1250403	Ecdysone receptor	Lucilia cuprina	21
73	CHEMBL1250417	Potassium/sodium hyperpolarization-activated c...	Homo sapiens	26
74	CHEMBL1255126	Protein Mdm4	Homo sapiens	229
75	CHEMBL1255130	Beta-lactamase	Citrobacter freundii	23
76	CHEMBL1255137	Protein Wnt-3a	Homo sapiens	40
77	CHEMBL1255149	Lysosomal Pro-X carboxypeptidase	Mus musculus	166
78	CHEMBL1255150	G-protein coupled bile acid receptor 1	Mus musculus	18
79	CHEMBL1255163	Probable protein-cysteine N-palmitoyltransfera...	Homo sapiens	25
80	CHEMBL1255165	Serine/threonine-protein kinase mTOR	Mus musculus	18
81	CHEMBL1275209	PH domain leucine-rich repeat-containing prote...	Homo sapiens	31
82	CHEMBL1275212	Ketohexokinase	Homo sapiens	202
83	CHEMBL1275214	1,4-Dihydroxy-2-naphthoyl-CoA synthase	Mycobacterium tuberculosis	27
84	CHEMBL1275216	Orexin receptor 2	Rattus norvegicus	23
85	CHEMBL1275217	C-C motif chemokine 5	Homo sapiens	27
86	CHEMBL1275221	Protein arginine N-methyltransferase 6	Homo sapiens	39
87	CHEMBL1275223	Heat shock cognate 71 kDa protein	Homo sapiens	19
88	CHEMBL1287610	Neuraminidase	Influenza A virus (strain A/Wilson-Smith/1933 ...	35
89	CHEMBL1287617	UDP-glucuronosyltransferase 1-1	Homo sapiens	12
90	CHEMBL1287620	Fructose-bisphosphate aldolase	Mycobacterium tuberculosis	126
91	CHEMBL1287622	Lethal(3)malignant brain tumor-like protein 1	Homo sapiens	91
92	CHEMBL1287623	Lethal(3)malignant brain tumor-like protein 3	Homo sapiens	101
93	CHEMBL1287625	MBT domain-containing protein 1	Homo sapiens	32
94	CHEMBL1287627	Cytochrome b-245 heavy chain	Homo sapiens	15
95	CHEMBL1287628	NADPH oxidase 1	Homo sapiens	66
96	CHEMBL1293191	Transcriptional regulator ERG	Homo sapiens	15
97	CHEMBL1293193	Atrial natriuretic factor	Homo sapiens	11
98	CHEMBL1293194	Carnitine O-palmitoyltransferase 1, liver isoform	Homo sapiens	484
99	CHEMBL1293197	Acidic mammalian chitinase	Homo sapiens	12
100	CHEMBL1293198	Prostaglandin G/H synthase 2	Oryctolagus cuniculus	11
101	CHEMBL1293202	Phospholipase C	Bacillus cereus	17
102	CHEMBL1293222	Nucleotide-binding oligomerization domain-cont...	Homo sapiens	217
103	CHEMBL1293224	Microtubule-associated protein tau	Homo sapiens	60
104	CHEMBL1293226	Lysine-specific demethylase 4D-like	Homo sapiens	58
105	CHEMBL1293229	Nuclear receptor subfamily 4 group A member 1	Homo sapiens	141
106	CHEMBL1293231	Nuclear receptor ROR-gamma	Mus musculus	39
107	CHEMBL1293237	Bloom syndrome protein	Homo sapiens	37
108	CHEMBL1293239	Bcl-2-related protein A1	Mus musculus	136
109	CHEMBL1293240	Plectin	Homo sapiens	81
110	CHEMBL1293244	Beta-lactamase	Pseudomonas aeruginosa	119
111	CHEMBL1293246	Beta Lactamase	Pseudomonas aeruginosa	391
112	CHEMBL1293249	Kruppel-like factor 5	Homo sapiens	115
113	CHEMBL1293255	15-hydroxyprostaglandin dehydrogenase [NAD+]	Homo sapiens	143
114	CHEMBL1293257	Galactokinase	Homo sapiens	48
115	CHEMBL1293258	Mothers against decapentaplegic homolog 3	Homo sapiens	50
116	CHEMBL1293259	Ephrin type-A receptor 4	Mus musculus	80
117	CHEMBL1293260	Beta-lactamase	Salmonella choleraesuis (strain SC-B67)	51
118	CHEMBL1293263	M18 aspartyl aminopeptidase	Plasmodium falciparum 3D7	132
119	CHEMBL1293264	Beta-galactosidase	Escherichia coli	29
120	CHEMBL1293265	Serine/threonine-protein phosphatase	Homo sapiens	58
121	CHEMBL1293266	Nucleotide-binding oligomerization domain-cont...	Homo sapiens	85
122	CHEMBL1293267	G-protein coupled receptor 35	Homo sapiens	152
123	CHEMBL1293269	NS3	Hepatitis C virus	118
124	CHEMBL1293274	Eukaryotic translation initiation factor 4H	Homo sapiens	107
125	CHEMBL1293281	Epstein-Barr nuclear antigen 1	Epstein-Barr virus (strain B95-8) (HHV-4) (Hum...	111
126	CHEMBL1293282	Protein Rev	Human immunodeficiency virus type 1 group M su...	46
127	CHEMBL1293286	Polyadenylate-binding protein 1	Homo sapiens	321
128	CHEMBL1293287	Insulin-degrading enzyme	Homo sapiens	83
129	CHEMBL1293289	Bromodomain-containing protein 2	Homo sapiens	295
130	CHEMBL1293290	Inward rectifier potassium channel 2	Mus musculus	11
131	CHEMBL1293292	ATP-sensitive inward rectifier potassium chann...	Homo sapiens	141
132	CHEMBL1293293	Neuropeptides B/W receptor type 1	Homo sapiens	233
133	CHEMBL1293296	14-3-3 protein gamma	Homo sapiens	20
134	CHEMBL1293297	Bifunctional protein glmU	Mycobacterium tuberculosis	69
135	CHEMBL1293300	Diphosphomevalonate decarboxylase	Streptococcus pneumoniae serotype 2 (strain D3...	28
136	CHEMBL1293301	Nuclear receptor coactivator 3	Mus musculus	14
137	CHEMBL1293302	Female germline-specific tumor suppressor gld-1	Caenorhabditis elegans	68
138	CHEMBL1293307	3C-like protease	Infectious bronchitis virus	85
139	CHEMBL1293308	Likely tRNA 2'-phosphotransferase	Candida albicans (strain SC5314 / ATCC MYA-287...	14
140	CHEMBL1293311	Envelope glycoprotein gp160	Human immunodeficiency virus 1	359
141	CHEMBL1293312	M1-family aminopeptidase	Plasmodium falciparum 3D7	639
142	CHEMBL1293313	M17 leucyl aminopeptidase	Plasmodium falciparum 3D7	805
143	CHEMBL1293314	Ubiquitin carboxyl-terminal hydrolase BAP1	Homo sapiens	21
144	CHEMBL1293320	Protein phosphatase methylesterase 1	Homo sapiens	13
145	CHEMBL1615381	Menin	Homo sapiens	98
146	CHEMBL1615382	Nuclear receptor coactivator 3	Homo sapiens	209
147	CHEMBL1615384	Solute carrier family 12 member 5	Homo sapiens	11
148	CHEMBL1615386	Core-binding factor subunit beta	Homo sapiens	34
149	CHEMBL1615387	Nuclear receptor coactivator 1	Homo sapiens	156
150	CHEMBL1615388	SUMO-activating enzyme subunit 1	Homo sapiens	11
151	CHEMBL1628461	Oxoeicosanoid receptor 1	Homo sapiens	43
152	CHEMBL1628465	Transient receptor potential cation channel su...	Homo sapiens	29
153	CHEMBL1628481	Apelin receptor	Homo sapiens	42
154	CHEMBL1641347	Solute carrier family 22 member 6	Homo sapiens	26
155	CHEMBL1641350	Beta-lactamase	Pseudomonas aeruginosa	14
156	CHEMBL1641352	Metabotropic glutamate receptor 5	Mus musculus	28
157	CHEMBL1641358	Beta-lactamase	Klebsiella pneumoniae	14
158	CHEMBL1641359	Lipoxygenase	Glycine max	27
159	CHEMBL1641360	BiP isoform A	Glycine max	11
160	CHEMBL1649054	Peptide deformylase	Pseudomonas aeruginosa (strain ATCC 15692 / PA...	45
161	CHEMBL1667665	Transient receptor potential M8 protein	Canis familiaris	219
162	CHEMBL1667666	Sucrase-isomaltase	Mus musculus	14
163	CHEMBL1667668	Lysosomal alpha-glucosidase	Mus musculus	26
164	CHEMBL1667681	PBP2	Staphylococcus aureus	49
165	CHEMBL1667684	Neuraminidase	Influenza A virus	34
166	CHEMBL1667695	Beta-lactamase NDM-1	Klebsiella pneumoniae	29
167	CHEMBL1667699	Isocitrate lyase	Mycobacterium tuberculosis	11
168	CHEMBL1671609	ERO1-like protein alpha	Homo sapiens	11
169	CHEMBL1671613	Type-1 angiotensin II receptor	Cavia porcellus	74
170	CHEMBL1681611	Prolactin-releasing peptide receptor	Homo sapiens	65
171	CHEMBL1681616	Accessory gene regulator protein A	Staphylococcus aureus	14
172	CHEMBL1681620	Dihydrofolate reductase	Staphylococcus aureus	30
173	CHEMBL1681621	Cyclic nucleotide specific phosphodiesterase	Trypanosoma cruzi	31
174	CHEMBL1687677	Pancreatic triacylglycerol lipase	Sus scrofa	37
175	CHEMBL1687683	Enoyl-ACP reductase	Staphylococcus aureus	26
176	CHEMBL1697657	Peptidyl-prolyl cis-trans isomerase D	Homo sapiens	11
177	CHEMBL1697658	Pleiotropic ABC efflux transporter of multiple...	Saccharomyces cerevisiae S288c	21
178	CHEMBL1697661	Cysteine protease falcipain-3	Plasmodium falciparum	13
179	CHEMBL1697668	Solute carrier organic anion transporter famil...	Homo sapiens	103
180	CHEMBL1741162	Phosphomannomutase 2	Homo sapiens	51
181	CHEMBL1741176	X-box-binding protein 1	Homo sapiens	608
182	CHEMBL1741179	Probable DNA dC->dU-editing enzyme APOBEC-3A	Homo sapiens	467
183	CHEMBL1741180	Mitochondrial import inner membrane translocas...	Saccharomyces cerevisiae S288c	705
184	CHEMBL1741186	Nuclear receptor ROR-gamma	Homo sapiens	532
185	CHEMBL1741194	Mitochondrial import inner membrane translocas...	Saccharomyces cerevisiae S288c	1048
186	CHEMBL1741200	Putative hexokinase HKDC1	Homo sapiens	221
187	CHEMBL1741201	Hexokinase	Trypanosoma brucei brucei (strain 927/4 GUTat1...	95
188	CHEMBL1741203	Scavenger receptor class B member 1	Mus musculus	72
189	CHEMBL1741207	Sentrin-specific protease 8	Homo sapiens	631
190	CHEMBL1741208	NACHT, LRR and PYD domains-containing protein 3	Homo sapiens	72
191	CHEMBL1741212	Glucose-6-phosphate dehydrogenase-6-phosphoglu...	Plasmodium berghei	581
192	CHEMBL1741213	Sentrin-specific protease 7	Homo sapiens	806
193	CHEMBL1741214	NACHT, LRR and PYD domains-containing protein 1	Homo sapiens	29
194	CHEMBL1741215	Sentrin-specific protease 6	Homo sapiens	699
195	CHEMBL1741217	DNA dC->dU-editing enzyme APOBEC-3G	Homo sapiens	912
196	CHEMBL1741220	Bromodomain adjacent to zinc finger domain pro...	Homo sapiens	59
197	CHEMBL1741221	Cysteine protease ATG4B	Homo sapiens	331
198	CHEMBL1743121	Solute carrier organic anion transporter famil...	Homo sapiens	81
199	CHEMBL1743122	Solute carrier family 22 member 2	Homo sapiens	43
200	CHEMBL1743126	Multidrug and toxin extrusion protein 1	Homo sapiens	46
201	CHEMBL1743127	Multidrug and toxin extrusion protein 2	Homo sapiens	26
202	CHEMBL1743128	Multidrug resistance-associated protein 4	Homo sapiens	19
203	CHEMBL1744491	Beta-lactamase BRO-1	Moraxella catarrhalis	16
204	CHEMBL1744522	Endothelial PAS domain-containing protein 1	Homo sapiens	12
205	CHEMBL1744525	Nicotinamide phosphoribosyltransferase	Homo sapiens	396
206	CHEMBL1764942	Substance-P receptor	Meriones unguiculatus	54
207	CHEMBL1764946	Chromobox protein homolog 7	Homo sapiens	17
208	CHEMBL1770032	Solute carrier family 22 member 2	Rattus norvegicus	17
209	CHEMBL1770046	P2Y purinoceptor 14	Mus musculus	64
210	CHEMBL1770047	Low affinity sodium-glucose cotransporter	Homo sapiens	30
211	CHEMBL1772929	HTH-type transcriptional regulator EthR	Mycobacterium tuberculosis	12
212	CHEMBL1772930	Matrix protein 2	Influenza A virus	19
213	CHEMBL1781	DNA topoisomerase I	Homo sapiens	224
214	CHEMBL1781858	Casein kinase I isoform alpha	Sus scrofa	15
215	CHEMBL1781862	Calmodulin-domain protein kinase 1	Toxoplasma gondii	154
216	CHEMBL1782	Farnesyl diphosphate synthase	Homo sapiens	230
217	CHEMBL1783	Vascular endothelial growth factor A	Homo sapiens	21
218	CHEMBL1784	Glucagon-like peptide 1 receptor	Homo sapiens	50
219	CHEMBL1785	Endothelin receptor ET-B	Homo sapiens	859
220	CHEMBL1787	Steroid 5-alpha-reductase 1	Homo sapiens	276
221	CHEMBL1790	Vasopressin V2 receptor	Homo sapiens	191
222	CHEMBL1791	Amiloride-sensitive sodium channel alpha-subunit	Homo sapiens	42
223	CHEMBL1792	Somatostatin receptor 5	Homo sapiens	262
224	CHEMBL1795091	Regulator of G-protein signaling 4	Homo sapiens	41
225	CHEMBL1795093	Apoptotic protease-activating factor 1	Homo sapiens	445
226	CHEMBL1795094	Nuclear receptor subfamily 0 group B member 1	Homo sapiens	20
227	CHEMBL1795098	Carboxy-terminal domain RNA polymerase II poly...	Homo sapiens	998
228	CHEMBL1795101	Peptide deformylase	Escherichia coli	180
229	CHEMBL1795112	Type 1 fimbiral adhesin FimH	Escherichia coli (strain UTI89 / UPEC)	13
230	CHEMBL1795117	Histone-lysine N-methyltransferase, H3 lysine-...	Homo sapiens	15
231	CHEMBL1795119	Chitinase	Onchocerca volvulus	42
232	CHEMBL1795126	cAMP and cAMP-inhibited cGMP 3',5'-cyclic phos...	Mus musculus	100
233	CHEMBL1795127	Thymidine kinase	Human herpesvirus 1	75
234	CHEMBL1795129	Interleukin-6	Homo sapiens	11
235	CHEMBL1795135	3-oxoacyl-[acyl-carrier-protein] synthase 3	Escherichia coli	132
236	CHEMBL1795143	Poly(ADP-ribose) glycohydrolase	Homo sapiens	13
237	CHEMBL1795148	Arginase-2, mitochondrial	Homo sapiens	48
238	CHEMBL1795161	Thymidylate synthase thyX	Mycobacterium tuberculosis	11
239	CHEMBL1795166	Sterol regulatory element-binding protein 2	Homo sapiens	26
240	CHEMBL1795167	Toll-like receptor 4	Mus musculus	80
241	CHEMBL1795168	CDGSH iron-sulfur domain-containing protein 1	Homo sapiens	44
242	CHEMBL1795169	Neuraminidase	Influenza A virus (strain A/Brevig Mission/1/1...	14
243	CHEMBL1795171	Potassium/sodium hyperpolarization-activated c...	Homo sapiens	29
244	CHEMBL1795176	N-lysine methyltransferase SETD8	Homo sapiens	38
245	CHEMBL1795181	Thromboxane A2 receptor	Mus musculus	14
246	CHEMBL1795182	Chloroquine resistance transporter	Plasmodium falciparum	12
247	CHEMBL1795185	Bromodomain testis-specific protein	Homo sapiens	14
248	CHEMBL1795186	Bromodomain-containing protein 3	Homo sapiens	277
249	CHEMBL1795188	Proton-coupled folate transporter	Homo sapiens	11
250	CHEMBL1795195	Serine/threonine-protein kinase SMG1	Homo sapiens	27
251	CHEMBL1795199	Receptor-interacting serine/threonine-protein ...	Homo sapiens	11
252	CHEMBL1798	Cysteinyl leukotriene receptor 1	Homo sapiens	202
253	CHEMBL1800	Corticotropin releasing factor receptor 1	Homo sapiens	577
254	CHEMBL1801	Plasminogen	Homo sapiens	292
255	CHEMBL1803	Leukocyte adhesion glycoprotein LFA-1 alpha	Homo sapiens	83
256	CHEMBL1804	Somatostatin receptor 2	Homo sapiens	99
257	CHEMBL1806	DNA topoisomerase II alpha	Homo sapiens	164
258	CHEMBL1808	Angiotensin-converting enzyme	Homo sapiens	446
259	CHEMBL1809	Dihydrofolate reductase	Escherichia coli K-12	34
260	CHEMBL1811	Prostanoid EP1 receptor	Homo sapiens	520
261	CHEMBL1817	Erythropoietin receptor	Homo sapiens	25
262	CHEMBL1820	Thymidine kinase	Human herpesvirus 1 (strain SC16) (HHV-1) (Hum...	120
263	CHEMBL1821	Muscarinic acetylcholine receptor M4	Homo sapiens	199
264	CHEMBL1822	Inosine-5'-monophosphate dehydrogenase 1	Homo sapiens	34
265	CHEMBL1824	Receptor protein-tyrosine kinase erbB-2	Homo sapiens	1552
266	CHEMBL1825	TNF-alpha	Homo sapiens	559
267	CHEMBL1826	DNA gyrase subunit B	Escherichia coli K-12	28
268	CHEMBL1827	Phosphodiesterase 5A	Homo sapiens	1428
269	CHEMBL1828	DNA polymerase alpha subunit	Homo sapiens	37
270	CHEMBL1829	Histone deacetylase 3	Homo sapiens	767
271	CHEMBL1830	Ribonucleoside-diphosphate reductase M1 chain	Homo sapiens	11
272	CHEMBL1833	Serotonin 2b (5-HT2b) receptor	Homo sapiens	281
273	CHEMBL1835	Thromboxane-A synthase	Homo sapiens	867
274	CHEMBL1836	Prostanoid EP4 receptor	Homo sapiens	139
275	CHEMBL1837	Trypanothione reductase	Trypanosoma brucei brucei	91
276	CHEMBL1841	Tyrosine-protein kinase FYN	Homo sapiens	175
277	CHEMBL1844	Macrophage colony stimulating factor receptor	Homo sapiens	937
278	CHEMBL1845	Sodium channel protein type I alpha subunit	Homo sapiens	37
279	CHEMBL1849	Enoyl-[acyl-carrier-protein] reductase	Mycobacterium tuberculosis	227
280	CHEMBL1850	Dopamine D5 receptor	Homo sapiens	11
281	CHEMBL1853	Somatostatin receptor 4	Homo sapiens	87
282	CHEMBL1855	Gonadotropin-releasing hormone receptor	Homo sapiens	706
283	CHEMBL1856	Steroid 5-alpha-reductase 2	Homo sapiens	385
284	CHEMBL1857	Enoyl-[acyl-carrier-protein] reductase	Escherichia coli K-12	42
285	CHEMBL1859	Voltage-gated T-type calcium channel alpha-1H ...	Homo sapiens	96
286	CHEMBL1860	Thyroid hormone receptor alpha	Homo sapiens	240
287	CHEMBL1861	4-hydroxyphenylpyruvate dioxygenase	Homo sapiens	34
288	CHEMBL1862	Tyrosine-protein kinase ABL	Homo sapiens	766
289	CHEMBL1865	Histone deacetylase 6	Homo sapiens	1746
290	CHEMBL1867	Alpha-2a adrenergic receptor	Homo sapiens	205
291	CHEMBL1868	Vascular endothelial growth factor receptor 1	Homo sapiens	712
292	CHEMBL1869	Ornithine decarboxylase	Homo sapiens	15
293	CHEMBL1871	Androgen Receptor	Homo sapiens	1290
294	CHEMBL1872	Human herpesvirus 1 DNA polymerase	Herpes simplex virus (type 1 / strain 17)	16
295	CHEMBL1873	Tissue-type plasminogen activator	Homo sapiens	95
296	CHEMBL1875	Serotonin 4 (5-HT4) receptor	Homo sapiens	53
297	CHEMBL1878	Calcium sensing receptor	Homo sapiens	344
298	CHEMBL1881	Prostanoid EP2 receptor	Homo sapiens	81
299	CHEMBL1889	Vasopressin V1a receptor	Homo sapiens	225
300	CHEMBL1892	Glutamate carboxypeptidase II	Homo sapiens	162
301	CHEMBL1898	Serotonin 1b (5-HT1b) receptor	Homo sapiens	268
302	CHEMBL1899	Serotonin 3a (5-HT3a) receptor	Homo sapiens	117
303	CHEMBL1900	Aldose reductase	Homo sapiens	670
304	CHEMBL1901	Cholecystokinin A receptor	Homo sapiens	221
305	CHEMBL1902	FK506-binding protein 1A	Homo sapiens	150
306	CHEMBL1903	GABA transporter 1	Homo sapiens	45
307	CHEMBL1904	Glutamate [NMDA] receptor subunit epsilon 2	Homo sapiens	81
308	CHEMBL1906	Serine/threonine-protein kinase RAF	Homo sapiens	644
309	CHEMBL1907	Aminopeptidase N	Homo sapiens	177
310	CHEMBL1907588	Acetylcholine receptor; alpha1/beta1/delta/gamma	Homo sapiens	86
311	CHEMBL1907589	Neuronal acetylcholine receptor; alpha4/beta2	Homo sapiens	324
312	CHEMBL1907591	Neuronal acetylcholine receptor; alpha4/beta4	Homo sapiens	60
313	CHEMBL1907593	Neuronal acetylcholine receptor; alpha3/beta4	Rattus norvegicus	53
314	CHEMBL1907594	Neuronal acetylcholine receptor; alpha3/beta4	Homo sapiens	201
315	CHEMBL1907596	Neuronal acetylcholine receptor; alpha4/beta2	Rattus norvegicus	177
316	CHEMBL1907598	Integrin alpha-V/beta-3	Homo sapiens	1096
317	CHEMBL1907599	Integrin alpha-4/beta-1	Homo sapiens	1170
318	CHEMBL1907600	Cyclin-dependent kinase 5/CDK5 activator 1	Homo sapiens	1010
319	CHEMBL1907601	Cyclin-dependent kinase 4/cyclin D1	Homo sapiens	900
320	CHEMBL1907602	Cyclin-dependent kinase 1/cyclin B1	Homo sapiens	455
321	CHEMBL1907603	Glutamate NMDA receptor; GRIN1/GRIN2B	Homo sapiens	176
322	CHEMBL1907604	Glutamate NMDA receptor; GRIN1/GRIN2A	Homo sapiens	97
323	CHEMBL1907605	Cyclin-dependent kinase 2/cyclin E1	Homo sapiens	509
324	CHEMBL1908	Cytochrome P450 11B1	Homo sapiens	687
325	CHEMBL1908383	Phosphatidylinositol-4-phosphate 5-kinase type...	Homo sapiens	14
326	CHEMBL1908385	Serine/threonine-protein kinase pknB	Mycobacterium tuberculosis	36
327	CHEMBL1908389	Mitogen-activated protein kinase kinase kinase 12	Homo sapiens	32
328	CHEMBL1909044	Progesterone receptor	Bos taurus	43
329	CHEMBL1909484	Sentrin-specific protease 1	Homo sapiens	16
330	CHEMBL1909485	Glycogen synthase kinase 3 beta	Sus scrofa	22
331	CHEMBL1909486	Protein-arginine deiminase type-1	Homo sapiens	10
332	CHEMBL1909487	Protein-arginine deiminase type-2	Homo sapiens	10
333	CHEMBL1913	Platelet-derived growth factor receptor beta	Homo sapiens	955
334	CHEMBL1914	Butyrylcholinesterase	Homo sapiens	1573
335	CHEMBL1914272	Scavenger receptor class B member 1	Homo sapiens	53
336	CHEMBL1915	Tubulin beta-1 chain	Homo sapiens	60
337	CHEMBL1916	Alpha-2c adrenergic receptor	Homo sapiens	107
338	CHEMBL1917	Somatostatin receptor 1	Homo sapiens	70
339	CHEMBL1918	Glutamate receptor ionotropic kainate 1	Homo sapiens	55
340	CHEMBL1919	Voltage-gated calcium channel alpha2/delta sub...	Homo sapiens	152
341	CHEMBL1921	Vasopressin V1b receptor	Homo sapiens	133
342	CHEMBL1921666	DNA gyrase subunit B	Staphylococcus aureus	286
343	CHEMBL1923	Histidine-rich protein	Plasmodium falciparum	109
344	CHEMBL1926	Dihydrofolate reductase	Pneumocystis carinii	547
345	CHEMBL1926491	Macrophage migration inhibitory factor	Mus musculus	15
346	CHEMBL1929	Xanthine dehydrogenase	Homo sapiens	178
347	CHEMBL1932895	Natural resistance-associated macrophage prote...	Homo sapiens	39
348	CHEMBL1932898	Syk protein	Mus musculus	19
349	CHEMBL1935	Aldehyde dehydrogenase	Homo sapiens	104
350	CHEMBL1936	Stem cell growth factor receptor	Homo sapiens	826
351	CHEMBL1937	Histone deacetylase 2	Homo sapiens	844
352	CHEMBL1938208	Lysine-specific histone demethylase 1B	Homo sapiens	21
353	CHEMBL1938209	Lysine-specific demethylase 3A	Homo sapiens	47
354	CHEMBL1938210	Lysine-specific demethylase 2A	Homo sapiens	72
355	CHEMBL1938211	Lysine-specific demethylase 6B	Homo sapiens	84
356	CHEMBL1938212	Histone lysine demethylase PHF8	Homo sapiens	27
357	CHEMBL1938219	Neuropeptides B/W receptor type 1	Mus musculus	40
358	CHEMBL1938224	Protein phosphatase 1D	Homo sapiens	29
359	CHEMBL1939	Dihydrofolate reductase	Plasmodium falciparum K1	71
360	CHEMBL1940	Voltage-gated L-type calcium channel alpha-1C ...	Homo sapiens	91
361	CHEMBL1941	Histamine H2 receptor	Homo sapiens	98
362	CHEMBL1942	Alpha-2b adrenergic receptor	Homo sapiens	128
363	CHEMBL1944	Neprilysin	Homo sapiens	292
364	CHEMBL1944490	ATP-binding cassette sub-family C member 8	Rattus norvegicus	24
365	CHEMBL1944495	Proteasome subunit beta type-9	Homo sapiens	11
366	CHEMBL1945	Melatonin receptor 1A	Homo sapiens	186
367	CHEMBL1946	Melatonin receptor 1B	Homo sapiens	76
368	CHEMBL1947	Thyroid hormone receptor beta-1	Homo sapiens	367
369	CHEMBL1949	Cyclophilin A	Homo sapiens	109
370	CHEMBL1949487	Bifunctional protein GlmU	Streptococcus pneumoniae serotype 4 (strain AT...	13
371	CHEMBL1949492	Legumain	Mus musculus	14
372	CHEMBL1951	Monoamine oxidase A	Homo sapiens	1390
373	CHEMBL1952	Thymidylate synthase	Homo sapiens	334
374	CHEMBL1954	Ribonucleoside-diphosphate reductase M2 chain	Homo sapiens	12
375	CHEMBL1955	Vascular endothelial growth factor receptor 3	Homo sapiens	270
376	CHEMBL1955712	Vasoactive intestinal polypeptide receptor 1	Rattus norvegicus	40
377	CHEMBL1957	Insulin-like growth factor I receptor	Homo sapiens	1612
378	CHEMBL1961790	COUP transcription factor 2	Homo sapiens	218
379	CHEMBL1962	GABA receptor alpha-1 subunit	Homo sapiens	26
380	CHEMBL1964	Voltage-gated potassium channel subunit Kv4.3	Homo sapiens	14
381	CHEMBL1966	Dihydroorotate dehydrogenase	Homo sapiens	519
382	CHEMBL1968	Epoxide hydrolase 1	Homo sapiens	270
383	CHEMBL1972	Glutamate [NMDA] receptor subunit epsilon 1	Homo sapiens	10
384	CHEMBL1973	Tyrosinase	Homo sapiens	60
385	CHEMBL1974	Tyrosine-protein kinase receptor FLT3	Homo sapiens	1179
386	CHEMBL1977	Vitamin D receptor	Homo sapiens	270
387	CHEMBL1978	Cytochrome P450 19A1	Homo sapiens	1570
388	CHEMBL1980	Sodium channel protein type V alpha subunit	Homo sapiens	517
389	CHEMBL1981	Insulin receptor	Homo sapiens	603
390	CHEMBL1982	Isoleucyl-tRNA synthetase	Staphylococcus aureus	31
391	CHEMBL1983	Serotonin 1d (5-HT1d) receptor	Homo sapiens	324
392	CHEMBL1984	UDP-N-acetylglucosamine 1-carboxyvinyltransferase	Escherichia coli K-12	35
393	CHEMBL1985	Glucagon receptor	Homo sapiens	745
394	CHEMBL1987	Prostanoid FP receptor	Homo sapiens	64
395	CHEMBL1989	Renal dipeptidase	Homo sapiens	20
396	CHEMBL1991	Inhibitor of nuclear factor kappa B kinase bet...	Homo sapiens	886
397	CHEMBL1993	DNA (cytosine-5)-methyltransferase 1	Homo sapiens	242
398	CHEMBL1994	Mineralocorticoid receptor	Homo sapiens	675
399	CHEMBL1995	Prostanoid IP receptor	Homo sapiens	105
400	CHEMBL1997	Equilibrative nucleoside transporter 1	Homo sapiens	137
401	CHEMBL2000	Plasma kallikrein	Homo sapiens	55
402	CHEMBL2001	Purinergic receptor P2Y12	Homo sapiens	596
403	CHEMBL2002	Inosine-5'-monophosphate dehydrogenase 2	Homo sapiens	488
404	CHEMBL2003	Retinoic acid receptor gamma	Homo sapiens	28
405	CHEMBL2004	Retinoid X receptor gamma	Homo sapiens	10
406	CHEMBL2006	DNA-directed RNA polymerase beta chain	Mycobacterium tuberculosis	10
407	CHEMBL2007	Platelet-derived growth factor receptor alpha	Homo sapiens	284
408	CHEMBL2007625	Isocitrate dehydrogenase [NADP] cytoplasmic	Homo sapiens	337
409	CHEMBL2007628	Tyrosine-protein phosphatase non-receptor type 5	Homo sapiens	156
410	CHEMBL2007629	26S proteasome non-ATPase regulatory subunit 14	Homo sapiens	394
411	CHEMBL2008	Retinoic acid receptor beta	Homo sapiens	31
412	CHEMBL2009	Glutamate receptor ionotropic, AMPA 1	Homo sapiens	20
413	CHEMBL2010624	Thioredoxin	Homo sapiens	10
414	CHEMBL2010631	C-X-C chemokine receptor type 7	Homo sapiens	25
415	CHEMBL2010635	Peptide deformylase	Staphylococcus aureus	46
416	CHEMBL2010636	Class 1 phosphodiesterase PDEB1	Trypanosoma brucei	65
417	CHEMBL2014	Nociceptin receptor	Homo sapiens	416
418	CHEMBL2015	Glutamate (NMDA) receptor subunit zeta 1	Homo sapiens	52
419	CHEMBL2016	Coagulation factor IX	Homo sapiens	29
420	CHEMBL202	Dihydrofolate reductase	Homo sapiens	590
421	CHEMBL2021745	Hydroxyacid oxidase 2	Rattus norvegicus	40
422	CHEMBL2021750	TGF-beta receptor type-1	Mus musculus	13
423	CHEMBL2021753	Kinesin-like protein KIF20A	Homo sapiens	14
424	CHEMBL2023	Catechol O-methyltransferase	Homo sapiens	44
425	CHEMBL2024	Follicle stimulating hormone receptor	Homo sapiens	24
426	CHEMBL2026	Beta-lactamase AmpC	Escherichia coli K-12	137
427	CHEMBL2027	Niemann-Pick C1-like protein 1	Homo sapiens	97
428	CHEMBL2028	Somatostatin receptor 3	Homo sapiens	215
429	CHEMBL2029196	Peptide deformylase	Streptococcus pneumoniae serotype 4 (strain AT...	40
430	CHEMBL2029197	Rap guanine nucleotide exchange factor 3	Homo sapiens	13
431	CHEMBL2029198	Rap guanine nucleotide exchange factor 4	Homo sapiens	68
432	CHEMBL203	Epidermal growth factor receptor erbB1	Homo sapiens	4956
433	CHEMBL2034	Glucocorticoid receptor	Homo sapiens	1453
434	CHEMBL2034803	Regulator of G-protein signaling 8	Homo sapiens	35
435	CHEMBL2034805	N-acylethanolamine-hydrolyzing acid amidase	Rattus norvegicus	79
436	CHEMBL2034807	DNA repair protein RAD51 homolog 1	Homo sapiens	42
437	CHEMBL2035	Muscarinic acetylcholine receptor M5	Homo sapiens	246
438	CHEMBL2037	Beta-1,3-glucan synthase	Candida albicans	128
439	CHEMBL2039	Monoamine oxidase B	Homo sapiens	2021
440	CHEMBL204	Thrombin	Homo sapiens	1665
441	CHEMBL2040705	Chondroitin sulfate N-acetylgalactosaminyltran...	Homo sapiens	22
442	CHEMBL2041	Tyrosine-protein kinase receptor RET	Homo sapiens	434
443	CHEMBL2042	1,3-beta-glucan synthase	Candida glabrata	16
444	CHEMBL2046259	Kynurenine/alpha-aminoadipate aminotransferase...	Homo sapiens	58
445	CHEMBL2046264	Renin	Macaca fascicularis	97
446	CHEMBL2046266	Acetylcholinesterase	Anopheles gambiae	23
447	CHEMBL2046267	Anoctamin-1	Homo sapiens	29
448	CHEMBL2047	Bile acid receptor FXR	Homo sapiens	176
449	CHEMBL2048	Fibrinogen beta chain	Homo sapiens	25
450	CHEMBL2049	Oxytocin receptor	Homo sapiens	36
451	CHEMBL205	Carbonic anhydrase II	Homo sapiens	605
452	CHEMBL2051	Neuraminidase	Influenza A virus (A/Puerto Rico/8/1934(H1N1))	324
453	CHEMBL2052	Influenza virus A matrix protein M2	Influenza A virus (A/Udorn/307/1972(H3N2))	11
454	CHEMBL2052031	Peptidyl-prolyl cis-trans isomerase FKBP5	Homo sapiens	42
455	CHEMBL2052038	Long-chain fatty acid transport protein 1	Homo sapiens	38
456	CHEMBL2052039	Long-chain fatty acid transport protein 1	Mus musculus	39
457	CHEMBL2055	Retinoic acid receptor alpha	Homo sapiens	38
458	CHEMBL2056	Dopamine D1 receptor	Homo sapiens	111
459	CHEMBL206	Estrogen receptor alpha	Homo sapiens	1731
460	CHEMBL2060	Lipoprotein lipase	Homo sapiens	31
461	CHEMBL2061	Retinoid X receptor alpha	Homo sapiens	160
462	CHEMBL2063	Ceramide glucosyltransferase	Homo sapiens	128
463	CHEMBL2065	Beta-lactamase TEM	Escherichia coli	108
464	CHEMBL2068	Ephrin type-A receptor 2	Homo sapiens	78
465	CHEMBL2069	Thromboxane A2 receptor	Homo sapiens	489
466	CHEMBL2069156	Kelch-like ECH-associated protein 1	Homo sapiens	15
467	CHEMBL2072	Sodium channel protein type IV alpha subunit	Homo sapiens	107
468	CHEMBL2073	Tyrosine-protein kinase YES	Homo sapiens	106
469	CHEMBL2073663	Monocarboxylate transporter 4	Homo sapiens	11
470	CHEMBL2073670	Solute carrier family 22 member 1	Rattus norvegicus	18
471	CHEMBL2073672	Solute carrier family 22 member 8	Mus musculus	10
472	CHEMBL2073673	Solute carrier family 22 member 3	Homo sapiens	17
473	CHEMBL2073674	Bile salt export pump	Rattus norvegicus	21
474	CHEMBL2073676	Canalicular multispecific organic anion transp...	Rattus norvegicus	11
475	CHEMBL2073680	Solute carrier organic anion transporter famil...	Rattus norvegicus	28
476	CHEMBL2073709	Monocarboxylate transporter 1	Rattus norvegicus	46
477	CHEMBL2074	Maltase-glucoamylase	Homo sapiens	120
478	CHEMBL2075	Cyclophilin B	Homo sapiens	14
479	CHEMBL2079848	Activated CDC42 kinase 1	Mus musculus	40
480	CHEMBL2079849	Serine protease hepsin	Homo sapiens	16
481	CHEMBL2079851	Snake venom metalloproteinase Bap1	Bothrops asper	10
482	CHEMBL208	Progesterone receptor	Homo sapiens	1235
483	CHEMBL2083	Fatty acid binding protein adipocyte	Homo sapiens	99
484	CHEMBL2085	Macrophage migration inhibitory factor	Homo sapiens	183
485	CHEMBL2088	Carboxypeptidase A1	Homo sapiens	12
486	CHEMBL209	Trypsin I	Homo sapiens	331
487	CHEMBL2093869	Integrin alpha-IIb/beta-3	Homo sapiens	1468
488	CHEMBL2094	P2X purinoceptor 1	Homo sapiens	18
489	CHEMBL2094108	Protein farnesyltransferase	Homo sapiens	1879
490	CHEMBL2094116	Serotonin 3 (5-HT3) receptor	Rattus norvegicus	283
491	CHEMBL2094126	Cyclin-dependent kinase 2/cyclin E	Homo sapiens	615
492	CHEMBL2094127	Cyclin-dependent kinase 1/cyclin B	Homo sapiens	485
493	CHEMBL2094128	Cyclin-dependent kinase 2/cyclin A	Homo sapiens	916
494	CHEMBL2094135	Gamma-secretase	Homo sapiens	1875
495	CHEMBL2094139	DNA gyrase	Escherichia coli K-12	251
496	CHEMBL2095164	Geranylgeranyl transferase type I	Homo sapiens	430
497	CHEMBL2095167	GABA-A receptor; alpha-1/beta-2/gamma-2	Rattus norvegicus	12
498	CHEMBL2095172	GABA-A receptor; alpha-1/beta-2/gamma-2	Homo sapiens	37
499	CHEMBL2095173	Potassium-transporting ATPase	Homo sapiens	244
500	CHEMBL2095174	SUMO-activating enzyme	Homo sapiens	330
501	CHEMBL2095178	Protein farnesyltransferase	Bos taurus	389
502	CHEMBL2095184	Integrin alpha-4/beta-7	Homo sapiens	382
503	CHEMBL2095189	Platelet-derived growth factor receptor	Homo sapiens	275
504	CHEMBL2095194	Coagulation factor VII/tissue factor	Homo sapiens	191
505	CHEMBL2095197	Protein farnesyltransferase	Rattus norvegicus	190
506	CHEMBL2095199	Potassium-transporting ATPase	Rattus norvegicus	21
507	CHEMBL2095202	Troponin, cardiac muscle	Homo sapiens	22
508	CHEMBL2095226	Integrin alpha-5/beta-1	Homo sapiens	149
509	CHEMBL2095228	Potassium-transporting ATPase	Sus scrofa	310
510	CHEMBL2095231	Hepatitis C virus serine protease, NS3/NS4A	Hepatitis C virus	255
511	CHEMBL2095232	Exodeoxyribonuclease V	Escherichia coli (strain K12)	20
512	CHEMBL2095942	Cyclin-dependent kinase 4/cyclin D	Homo sapiens	146
513	CHEMBL2096	MHC class II	Rattus norvegicus	14
514	CHEMBL2096661	Intercellular adhesion molecule (ICAM-1), Inte...	Homo sapiens	446
515	CHEMBL2096666	Glutamate NMDA receptor; Grin1/Grin2b	Rattus norvegicus	297
516	CHEMBL2096675	Integrin alpha-V/beta-5	Homo sapiens	217
517	CHEMBL2096680	Glutamate NMDA receptor; Grin1/Grin2a	Rattus norvegicus	134
518	CHEMBL2096911	Glutamate NMDA receptor; Grin1/Grin2c	Rattus norvegicus	98
519	CHEMBL2096912	Protein farnesyltransferase	Mus musculus	49
520	CHEMBL2096972	Sulfonylurea receptor 1, Kir6.2	Homo sapiens	12
521	CHEMBL2096980	Platelet-derived growth factor receptor	Mus musculus	134
522	CHEMBL2096987	Geranylgeranyl transferase type I	Bos taurus	139
523	CHEMBL2097	Phospholipase A2 group IIC	Homo sapiens	13
524	CHEMBL210	Beta-2 adrenergic receptor	Homo sapiens	502
525	CHEMBL2104	P2X purinoceptor 4	Homo sapiens	69
526	CHEMBL2107	C-X-C chemokine receptor type 4	Homo sapiens	226
527	CHEMBL2107838	Calcitonin-gene-related peptide receptor, CALC...	Homo sapiens	23
528	CHEMBL2108	Cyclin T1	Homo sapiens	183
529	CHEMBL2109234	Neuronal acetylcholine receptor; alpha3/beta2	Homo sapiens	12
530	CHEMBL211	Muscarinic acetylcholine receptor M2	Homo sapiens	480
531	CHEMBL2111288	Cyclin-dependent kinase 7/ cyclin H	Homo sapiens	70
532	CHEMBL2111328	Inhibitor of NF-kappa-B kinase (IKK)	Homo sapiens	19
533	CHEMBL2111357	Calpain 1	Homo sapiens	32
534	CHEMBL2111363	Histone deacetylase 3/Nuclear receptor corepre...	Homo sapiens	100
535	CHEMBL2111367	PI3-kinase p110-alpha/p85-alpha	Homo sapiens	144
536	CHEMBL2111377	CDC7/DBF4 (Cell division cycle 7-related prote...	Homo sapiens	96
537	CHEMBL2111381	Protein farnesyltransferase (PFT)	Plasmodium falciparum	35
538	CHEMBL2111387	NPM/ALK (Nucleophosmin/ALK tyrosine kinase rec...	Homo sapiens	39
539	CHEMBL2111389	CDK9/cyclin T1	Homo sapiens	203
540	CHEMBL2111393	Farnesyltransferase	Saccharomyces cerevisiae S288c	55
541	CHEMBL2111402	5-lipoxygenase/FLAP	Homo sapiens	20
542	CHEMBL2111407	Integrin alpha-V/beta-1	Homo sapiens	63
543	CHEMBL2111416	Integrin alpha-V/beta-6	Homo sapiens	155
544	CHEMBL2111421	Transcription factor AP1	Homo sapiens	56
545	CHEMBL2111432	PI3-kinase p110-delta/p85-alpha	Homo sapiens	86
546	CHEMBL2111448	CDK6/cyclin D3	Homo sapiens	22
547	CHEMBL2111455	CDK6/cyclin D1	Homo sapiens	12
548	CHEMBL2111461	Integrin alpha-2/beta-3	Homo sapiens	18
549	CHEMBL2111463	GABA-B receptor	Homo sapiens	25
550	CHEMBL2111464	Tubulin	Bos taurus	78
551	CHEMBL2111474	GABA B receptor	Rattus norvegicus	44
552	CHEMBL2114	Adenosine A1 receptor	Gallus gallus	14
553	CHEMBL2118	Diamine oxidase	Homo sapiens	14
554	CHEMBL2121	Folate receptor alpha	Homo sapiens	18
555	CHEMBL2123	Pyrimidinergic receptor P2Y4	Homo sapiens	12
556	CHEMBL2127	Hepatic lipase	Homo sapiens	347
557	CHEMBL2128	Peroxisome proliferator-activated receptor alpha	Mus musculus	13
558	CHEMBL213	Beta-1 adrenergic receptor	Homo sapiens	528
559	CHEMBL2131	Indolethylamine N-methyltransferase	Homo sapiens	30
560	CHEMBL2135	P2X purinoceptor 2	Rattus norvegicus	59
561	CHEMBL2136	Pepsinogen C	Homo sapiens	14
562	CHEMBL214	Serotonin 1a (5-HT1a) receptor	Homo sapiens	456
563	CHEMBL2140	Tryptophan 2,3-dioxygenase	Homo sapiens	28
564	CHEMBL2145	Kynurenine 3-monooxygenase	Homo sapiens	72
565	CHEMBL2146298	Protein skinhead-1	Caenorhabditis elegans	401
566	CHEMBL2146302	Glutaminase kidney isoform, mitochondrial	Homo sapiens	627
567	CHEMBL2146304	DNA damage-inducible transcript 3 protein	Mus musculus	571
568	CHEMBL2146313	Heat shock protein Hsp-16.2	Caenorhabditis elegans	43
569	CHEMBL2146346	Neurogenic locus notch homolog protein 1	Homo sapiens	20
570	CHEMBL2146350	ATP-sensitive inward rectifier potassium chann...	Rattus norvegicus	97
571	CHEMBL2147	Serine/threonine-protein kinase PIM1	Homo sapiens	1398
572	CHEMBL2148	Tyrosine-protein kinase JAK3	Homo sapiens	1709
573	CHEMBL215	Arachidonate 5-lipoxygenase	Homo sapiens	1761
574	CHEMBL2150835	Enoyl-[acyl-carrier-protein] reductase [NADH]	Francisella tularensis subsp. tularensis (stra...	11
575	CHEMBL2150837	ATPase family AAA domain-containing protein 2	Homo sapiens	72
576	CHEMBL2150838	Succinate receptor 1	Homo sapiens	46
577	CHEMBL2154	Group IIE secretory phospholipase A2	Homo sapiens	14
578	CHEMBL2157	Interleukin-8	Homo sapiens	30
579	CHEMBL2157850	Ubiquitin carboxyl-terminal hydrolase 7	Homo sapiens	19
580	CHEMBL2157851	Ubiquitin carboxyl-terminal hydrolase 47	Homo sapiens	13
581	CHEMBL216	Muscarinic acetylcholine receptor M1	Homo sapiens	627
582	CHEMBL2163170	UDP-3-O-acyl-N-acetylglucosamine deacetylase	Pseudomonas aeruginosa	23
583	CHEMBL2163171	Urea transporter 1	Mus musculus	16
584	CHEMBL2163174	Platelet glycoprotein 4	Rattus norvegicus	24
585	CHEMBL2163175	Gamma-butyrobetaine dioxygenase	Homo sapiens	37
586	CHEMBL2163176	Lysine-specific demethylase 5C	Homo sapiens	109
587	CHEMBL2163181	DNA ligase	Staphylococcus aureus	60
588	CHEMBL2163183	NAD-dependent protein deacylase sirtuin-5, mit...	Homo sapiens	20
589	CHEMBL2164	Serine/threonine protein phosphatase PP1-alpha...	Homo sapiens	90
590	CHEMBL2167	Transforming protein p21/H-Ras-1	Homo sapiens	48
591	CHEMBL2169716	N-lysine methyltransferase SMYD2	Homo sapiens	36
592	CHEMBL2169722	Glycylpeptide N-tetradecanoyltransferase	Plasmodium falciparum (isolate 3D7)	22
593	CHEMBL2169726	Glucose-6-phosphate 1-dehydrogenase	Plasmodium falciparum	39
594	CHEMBL2169736	Tyrosyl-DNA phosphodiesterase 2	Homo sapiens	212
595	CHEMBL217	Dopamine D2 receptor	Homo sapiens	490
596	CHEMBL2176771	Complement factor D	Homo sapiens	342
597	CHEMBL2176774	Bromodomain-containing protein 1	Homo sapiens	25
598	CHEMBL2176778	Poly [ADP-ribose] polymerase 15	Homo sapiens	10
599	CHEMBL2176846	Advanced glycosylation end product-specific re...	Homo sapiens	24
600	CHEMBL2176851	Replicative DNA helicase	Bacillus anthracis	22
601	CHEMBL2176859	Enoyl-[acyl-carrier-protein] reductase [NADPH]	Staphylococcus aureus	76
602	CHEMBL2179	Beta-glucocerebrosidase	Homo sapiens	245
603	CHEMBL218	Cannabinoid CB1 receptor	Homo sapiens	1119
604	CHEMBL2182	Serotonin 1e (5-HT1e) receptor	Homo sapiens	21
605	CHEMBL2185	Serine/threonine-protein kinase Aurora-B	Homo sapiens	1373
606	CHEMBL2188	Purinergic receptor P2Y12	Rattus norvegicus	98
607	CHEMBL2189110	Histone-lysine N-methyltransferase EZH2	Homo sapiens	280
608	CHEMBL2189127	Monoacylglycerol lipase ABHD6	Homo sapiens	10
609	CHEMBL2189158	Phosphatidylinositol 4,5-bisphosphate 3-kinase...	Mus musculus	39
610	CHEMBL2189159	Indoleamine 2,3-dioxygenase 2	Mus musculus	12
611	CHEMBL2189160	Serine/threonine-protein kinase TBK1	Mus musculus	22
612	CHEMBL2189162	Pyruvate kinase	Staphylococcus aureus (strain MRSA252)	66
613	CHEMBL219	Dopamine D4 receptor	Homo sapiens	196
614	CHEMBL220	Acetylcholinesterase	Homo sapiens	3199
615	CHEMBL2200	Matrix metalloproteinase 16	Homo sapiens	49
616	CHEMBL2203	Motilin receptor	Homo sapiens	24
617	CHEMBL2207	MAP kinase ERK2	Mus musculus	124
618	CHEMBL2208	MAP kinase-activated protein kinase 2	Homo sapiens	757
619	CHEMBL221	Cyclooxygenase-1	Homo sapiens	1362
620	CHEMBL2214	Matrix metalloproteinase 9	Mus musculus	13
621	CHEMBL2216739	Carnitine O-palmitoyltransferase 1, muscle iso...	Homo sapiens	246
622	CHEMBL2217	Carboxylesterase 2	Mus musculus	12
623	CHEMBL2219	Protein-tyrosine phosphatase LC-PTP	Homo sapiens	348
624	CHEMBL222	Norepinephrine transporter	Homo sapiens	1748
625	CHEMBL2221341	Mammalian target of Rapamycin (mTORC1)	Homo sapiens	62
626	CHEMBL2221347	Voltage-gated potassium channel, IKs; KCNQ1(Kv...	Homo sapiens	56
627	CHEMBL2225	Cathepsin H	Homo sapiens	22
628	CHEMBL2226	Caspase-4	Homo sapiens	11
629	CHEMBL223	Alpha-1d adrenergic receptor	Homo sapiens	207
630	CHEMBL2231	Cytochrome P450 1A1	Homo sapiens	130
631	CHEMBL2238	Somatostatin receptor 3	Mus musculus	31
632	CHEMBL224	Serotonin 2a (5-HT2a) receptor	Homo sapiens	814
633	CHEMBL2241	Glutathione S-transferase A2	Homo sapiens	15
634	CHEMBL2242731	Protoporphyrinogen IX oxidase	Zea mays	34
635	CHEMBL2242740	4-hydroxyphenylpyruvate dioxygenase	Arabidopsis thaliana	13
636	CHEMBL2242743	Acetylcholinesterase	Musca domestica	20
637	CHEMBL2242744	Acetylcholinesterase	Drosophila melanogaster	16
638	CHEMBL2243	Anandamide amidohydrolase	Homo sapiens	946
639	CHEMBL2246	Aldehyde reductase	Homo sapiens	60
640	CHEMBL225	Serotonin 2c (5-HT2c) receptor	Homo sapiens	806
641	CHEMBL2250	Tyrosine-protein kinase BLK	Homo sapiens	20
642	CHEMBL2252	Dipeptidyl peptidase I	Homo sapiens	623
643	CHEMBL226	Adenosine A1 receptor	Homo sapiens	231
644	CHEMBL2263	Fructose-1,6-bisphosphatase	Sus scrofa	24
645	CHEMBL2264	Puromycin-sensitive aminopeptidase	Homo sapiens	19
646	CHEMBL2265	Acyl coenzyme A:cholesterol acyltransferase	Homo sapiens	127
647	CHEMBL2268003	Photosystem Q(B) protein	Chlamydomonas reinhardtii	21
648	CHEMBL2268005	Trans-cinnamate 4-monooxygenase	Populus kitakamiensis	29
649	CHEMBL2268010	Allene oxide synthase, chloroplastic	Arabidopsis thaliana	11
650	CHEMBL227	Type-1 angiotensin II receptor	Homo sapiens	890
651	CHEMBL2272	Phosphodiesterase 4B	Mus musculus	143
652	CHEMBL2273	Caspase-9	Homo sapiens	14
653	CHEMBL2274	Sphingosine 1-phosphate receptor Edg-8	Homo sapiens	157
654	CHEMBL2275	Sorbitol dehydrogenase	Homo sapiens	78
655	CHEMBL2276	c-Jun N-terminal kinase 1	Homo sapiens	1212
656	CHEMBL2278	Beta-glucocerebrosidase	Mus musculus	19
657	CHEMBL228	Serotonin transporter	Homo sapiens	2411
658	CHEMBL2280	Lysosomal phospholipase A1	Rattus norvegicus	19
659	CHEMBL2282	Glucose-6-phosphatase	Homo sapiens	19
660	CHEMBL2283	Carbonic anhydrase II	Bos taurus	26
661	CHEMBL2284	Glyceraldehyde-3-phosphate dehydrogenase liver	Homo sapiens	85
662	CHEMBL2285	ADAMTS5	Homo sapiens	418
663	CHEMBL2288	Peptidyl-prolyl cis-trans isomerase NIMA-inter...	Homo sapiens	122
664	CHEMBL2289	Beta-2 adrenergic receptor	Canis lupus familiaris	47
665	CHEMBL229	Alpha-1a adrenergic receptor	Homo sapiens	178
666	CHEMBL2292	Dual-specificity tyrosine-phosphorylation regu...	Homo sapiens	392
667	CHEMBL2295561	Lactoperoxidase	Bos taurus	14
668	CHEMBL2295562	Dual specificity protein phosphatase 26	Homo sapiens	12
669	CHEMBL230	Cyclooxygenase-2	Homo sapiens	2922
670	CHEMBL2304401	Cytosolic phospholipase A2	Bos taurus	63
671	CHEMBL2304402	Phosphodiesterase 5A	Canis lupus famiaris	152
672	CHEMBL2304405	Neurokinin 2 receptor	Mesocricetus auratus	35
673	CHEMBL2305	Cathepsin L	Rattus norvegicus	25
674	CHEMBL231	Histamine H1 receptor	Homo sapiens	265
675	CHEMBL2318	ADAMTS4	Homo sapiens	256
676	CHEMBL2319	Kallikrein 1	Homo sapiens	16
677	CHEMBL232	Alpha-1b adrenergic receptor	Homo sapiens	112
678	CHEMBL2321612	O-acetylserine sulfhydrylase	Mycobacterium tuberculosis	19
679	CHEMBL2321613	Potassium channel subfamily K member 3	Homo sapiens	60
680	CHEMBL2321614	Potassium channel subfamily K member 9	Homo sapiens	44
681	CHEMBL2321615	Potassium channel subfamily K member 2	Homo sapiens	13
682	CHEMBL2321627	C-C chemokine receptor-like 2	Homo sapiens	136
683	CHEMBL2321630	Alpha-1,6-mannosyl-glycoprotein 2-beta-N-acety...	Homo sapiens	66
684	CHEMBL2321643	Histone-lysine N-methyltransferase SMYD3	Homo sapiens	20
685	CHEMBL2322	Renin	Rattus norvegicus	81
686	CHEMBL2327	Neurokinin 2 receptor	Homo sapiens	204
687	CHEMBL2329	Dihydrofolate reductase	Candida albicans	182
688	CHEMBL233	Mu opioid receptor	Homo sapiens	815
689	CHEMBL2331	Phenylethanolamine N-methyltransferase	Bos taurus	25
690	CHEMBL2331047	Sodium/iodide cotransporter	Rattus norvegicus	29
691	CHEMBL2331048	Transmembrane protease serine 4	Homo sapiens	29
692	CHEMBL2331049	Vascular endothelial growth factor receptor 2	Danio rerio	16
693	CHEMBL2331053	6-phosphofructo-2-kinase/fructose-2,6-bisphosp...	Homo sapiens	250
694	CHEMBL2331065	Alpha-ketoglutarate-dependent dioxygenase FTO	Homo sapiens	17
695	CHEMBL2331066	Beta-secretase 2	Rattus norvegicus	12
696	CHEMBL2331068	D-amino-acid oxidase	Mus musculus	18
697	CHEMBL2331070	Acid ceramidase	Rattus norvegicus	32
698	CHEMBL2334	Caspase-3	Homo sapiens	1593
699	CHEMBL2335	Lysosomal Pro-X carboxypeptidase	Homo sapiens	356
700	CHEMBL2336	MAP kinase p38 alpha	Mus musculus	176
701	CHEMBL2337	Glycine transporter 1	Homo sapiens	534
702	CHEMBL234	Dopamine D3 receptor	Homo sapiens	282
703	CHEMBL2340	Endothelin-converting enzyme 1	Bos taurus	12
704	CHEMBL2343	Serine/threonine-protein kinase Sgk1	Homo sapiens	100
705	CHEMBL2345	Ribosomal protein S6 kinase alpha 3	Homo sapiens	307
706	CHEMBL2346485	Streptokinase	Streptococcus pyogenes	13
707	CHEMBL2346488	Proliferating cell nuclear antigen	Homo sapiens	25
708	CHEMBL235	Peroxisome proliferator-activated receptor gamma	Homo sapiens	1335
709	CHEMBL236	Delta opioid receptor	Homo sapiens	695
710	CHEMBL2361	Thymidylate kinase	Mycobacterium tuberculosis	37
711	CHEMBL2363	Dihydrofolate reductase	Rattus norvegicus	890
712	CHEMBL2363065	Mitochondrial complex I (NADH dehydrogenase)	Homo sapiens	10
713	CHEMBL2364166	ATP synthase	Mycobacterium tuberculosis	10
714	CHEMBL2364701	26S proteosome	Homo sapiens	30
715	CHEMBL2366	Trypsin	Sus scrofa	17
716	CHEMBL2366408	Nicotinic acetylcholine receptor alpha 5 subunit	Musca domestica	24
717	CHEMBL2366411	Delta(14)-sterol reductase	Zea mays	10
718	CHEMBL2366420	Photosystem II protein D1	Chlamydomonas reinhardtii	10
719	CHEMBL2366433	Cytochrome b-c1 complex subunit Rieske, mitoch...	Botryotinia fuckeliana (strain T4) (Noble rot ...	24
720	CHEMBL2366437	Nicotinic acetylcholine receptor alpha8 subunit	Periplaneta americana	10
721	CHEMBL2366450	Casein kinase 1, delta tv1	Sus scrofa	25
722	CHEMBL2366452	Histidine biosynthesis bifunctional protein HisB	Escherichia coli O26:H11 str. CFSAN001629	10
723	CHEMBL2366456	Voltage-dependent L-type calcium channel subun...	Cavia porcellus	169
724	CHEMBL2366461	Cytochrome b6-f complex subunit 4	Spinacia oleracea	76
725	CHEMBL2366463	Photosystem Q(B) protein	Marchantia polymorpha	18
726	CHEMBL2366468	G2/mitotic-specific cyclin-B	Asterina pectinifera	11
727	CHEMBL2366470	Acetylcholine receptor subunit beta-like 2	Drosophila melanogaster	20
728	CHEMBL2366471	Trophozoite cysteine proteinase	Plasmodium falciparum	42
729	CHEMBL2366472	15-cis-phytoene desaturase	Synechococcus elongatus (strain PCC 7942) (Ana...	49
730	CHEMBL2366481	Photosystem Q(B) protein	Spinacia oleracea	73
731	CHEMBL2366489	Bifunctional dihydrofolate reductase-thymidyla...	Cryptosporidium parvum	27
732	CHEMBL2366498	Liver carboxylesterase B-1	Rattus norvegicus	10
733	CHEMBL2366503	NS5B protein	Hepatitis C virus genotype 1	49
734	CHEMBL2366505	Integrase	Human immunodeficiency virus 1	1938
735	CHEMBL2366510	Protoporphyrinogen oxidase, chloroplastic	Oryza sativa subsp. japonica	10
736	CHEMBL2366512	Protoporphyrinogen IX oxidase	Zea mays	101
737	CHEMBL2366516	Reverse transcriptase	Human immunodeficiency virus 1	1517
738	CHEMBL2366517	Protease	Human immunodeficiency virus 1	418
739	CHEMBL2366588	Ecdysone receptor	Spodoptera frugiperda	20
740	CHEMBL2367	Peptide deformylase	Staphylococcus aureus subsp. aureus Mu50	43
741	CHEMBL237	Kappa opioid receptor	Homo sapiens	881
742	CHEMBL2371	Protein-tyrosine phosphatase 1B	Rattus norvegicus	26
743	CHEMBL2372	Catechol O-methyltransferase	Rattus norvegicus	71
744	CHEMBL2373	C5a anaphylatoxin chemotactic receptor	Homo sapiens	265
745	CHEMBL2375206	Beta-1,4-mannosyl-glycoprotein 4-beta-N-acetyl...	Homo sapiens	14
746	CHEMBL2378	Dual specificity phosphatase Cdc25C	Homo sapiens	70
747	CHEMBL238	Dopamine transporter	Homo sapiens	1422
748	CHEMBL2380186	Transcriptional activator Myb	Gallus gallus	59
749	CHEMBL2381	Arachidonate 12-lipoxygenase	Sus scrofa	17
750	CHEMBL2382	Calpain 2	Homo sapiens	10
751	CHEMBL2383	Dihydroorotate dehydrogenase	Rattus norvegicus	95
752	CHEMBL2384	Adenosine kinase	Rattus norvegicus	102
753	CHEMBL2384891	Calcium release-activated calcium channel prot...	Homo sapiens	18
754	CHEMBL2384894	Bone morphogenetic protein 4	Mus musculus	15
755	CHEMBL2384898	N-arachidonyl glycine receptor	Homo sapiens	26
756	CHEMBL2386	Chymotrypsin C	Homo sapiens	57
757	CHEMBL239	Peroxisome proliferator-activated receptor alpha	Homo sapiens	704
758	CHEMBL2390810	Microtubule-associated protein 2	Homo sapiens	67
759	CHEMBL2391	11-beta-hydroxysteroid dehydrogenase 1	Rattus norvegicus	77
760	CHEMBL2392	DNA polymerase beta	Homo sapiens	54
761	CHEMBL2395	Purine-nucleoside phosphorylase	Rattus norvegicus	17
762	CHEMBL2396508	Receptor-type tyrosine-protein phosphatase S	Homo sapiens	24
763	CHEMBL2397	Acetyl-CoA carboxylase 1	Rattus norvegicus	133
764	CHEMBL240	HERG	Homo sapiens	5292
765	CHEMBL2406894	Alkaline phosphatase, tissue-nonspecific isozyme	Bos taurus	27
766	CHEMBL2407	Elastase 2A	Sus scrofa	65
767	CHEMBL2408	Cytochrome P450 2C18	Homo sapiens	21
768	CHEMBL2409	Epoxide hydratase	Homo sapiens	1592
769	CHEMBL241	Phosphodiesterase 3A	Homo sapiens	239
770	CHEMBL2411	Serotonin 3a (5-HT3a) receptor	Rattus norvegicus	10
771	CHEMBL2413	C-C chemokine receptor type 1	Homo sapiens	580
772	CHEMBL2414	C-C chemokine receptor type 4	Homo sapiens	300
773	CHEMBL2417347	Short transient receptor potential channel 6	Homo sapiens	23
774	CHEMBL2417348	Short transient receptor potential channel 3	Homo sapiens	23
775	CHEMBL242	Estrogen receptor beta	Homo sapiens	1485
776	CHEMBL2424	Glyoxalase I	Homo sapiens	32
777	CHEMBL2424504	Lysine-specific demethylase 5A	Homo sapiens	74
778	CHEMBL2424509	Tumor suppressor p53-binding protein 1	Homo sapiens	11
779	CHEMBL2424510	E3 ubiquitin-protein ligase UHRF1	Homo sapiens	21
780	CHEMBL2425	Dihydrofolate reductase	Toxoplasma gondii	657
781	CHEMBL2426	Casein kinase I gamma 1	Homo sapiens	11
782	CHEMBL2428	Myosin light chain kinase, smooth muscle	Homo sapiens	74
783	CHEMBL2429708	Poly [ADP-ribose] polymerase 10	Homo sapiens	25
784	CHEMBL243	Human immunodeficiency virus type 1 protease	Human immunodeficiency virus 1	2244
785	CHEMBL2431	Serine/threonine-protein kinase AKT2	Homo sapiens	819
786	CHEMBL2434	Interleukin-8 receptor B	Homo sapiens	581
787	CHEMBL2437	Protein phosphatase 2C alpha	Homo sapiens	10
788	CHEMBL2439	Myeloperoxidase	Homo sapiens	145
789	CHEMBL2439944	2-acylglycerol O-acyltransferase 2	Homo sapiens	187
790	CHEMBL244	Coagulation factor X	Homo sapiens	1978
791	CHEMBL2443	Kallikrein 7	Homo sapiens	37
792	CHEMBL2447	Deoxycytidine kinase	Homo sapiens	101
793	CHEMBL245	Muscarinic acetylcholine receptor M3	Homo sapiens	739
794	CHEMBL2452	Aminopeptidase B	Rattus norvegicus	26
795	CHEMBL2457	Arachidonate 15-lipoxygenase, type II	Homo sapiens	10
796	CHEMBL246	Beta-3 adrenergic receptor	Homo sapiens	48
797	CHEMBL2461	Prolyl endopeptidase	Sus scrofa	164
798	CHEMBL2468	Death-associated protein kinase 3	Homo sapiens	27
799	CHEMBL247	Human immunodeficiency virus type 1 reverse tr...	Human immunodeficiency virus 1	1867
800	CHEMBL2470	Cannabinoid CB2 receptor	Rattus norvegicus	12
801	CHEMBL2473	Presenilin 1	Homo sapiens	46
802	CHEMBL2474	Methionine aminopeptidase 1	Homo sapiens	133
803	CHEMBL2476	Voltage-gated potassium channel subunit Kv7.2	Homo sapiens	26
804	CHEMBL2478	Salivary alpha-amylase	Homo sapiens	27
805	CHEMBL248	Leukocyte elastase	Homo sapiens	689
806	CHEMBL2480	Tyrosine-protein kinase LCK	Mus musculus	68
807	CHEMBL2487	Beta amyloid A4 protein	Homo sapiens	457
808	CHEMBL249	Neurokinin 1 receptor	Homo sapiens	1644
809	CHEMBL2492	Neuronal acetylcholine receptor protein alpha-...	Homo sapiens	102
810	CHEMBL2496	P2X purinoceptor 7	Rattus norvegicus	480
811	CHEMBL2498	PI3-kinase p110-alpha subunit	Bos taurus	42
812	CHEMBL2499	PI3-kinase p110-alpha subunit	Mus musculus	51
813	CHEMBL250	Platelet activating factor receptor	Homo sapiens	397
814	CHEMBL2500	Thiopurine S-methyltransferase	Homo sapiens	10
815	CHEMBL2506	PI3-kinase p85-alpha subunit	Homo sapiens	11
816	CHEMBL2508	Cyclin-dependent kinase 6	Homo sapiens	253
817	CHEMBL251	Adenosine A2a receptor	Homo sapiens	261
818	CHEMBL2514	Neurotensin receptor 2	Homo sapiens	18
819	CHEMBL2516	Calcium sensing receptor	Rattus norvegicus	12
820	CHEMBL2517	Cathepsin F	Homo sapiens	28
821	CHEMBL2518	AICAR transformylase	Homo sapiens	27
822	CHEMBL252	Endothelin receptor ET-A	Homo sapiens	1112
823	CHEMBL2522	Beta-galactosidase	Homo sapiens	26
824	CHEMBL2524	Alpha-galactosidase A	Homo sapiens	10
825	CHEMBL2525	Beta secretase 2	Homo sapiens	634
826	CHEMBL2526	Methionine aminopeptidase 1	Saccharomyces cerevisiae S288c	103
827	CHEMBL2527	Serine/threonine-protein kinase Chk2	Homo sapiens	317
828	CHEMBL2528	Butyrylcholinesterase	Mus musculus	55
829	CHEMBL253	Cannabinoid CB2 receptor	Homo sapiens	841
830	CHEMBL2530	P2X purinoceptor 1	Rattus norvegicus	16
831	CHEMBL2534	3-phosphoinositide dependent protein kinase-1	Homo sapiens	757
832	CHEMBL2535	Glucose transporter	Homo sapiens	495
833	CHEMBL2536	Phospholipase D1	Homo sapiens	118
834	CHEMBL2539	Deoxyhypusine synthase	Rattus norvegicus	28
835	CHEMBL254	Phosphodiesterase 4A	Homo sapiens	532
836	CHEMBL2543	Casein kinase I gamma 2	Homo sapiens	27
837	CHEMBL2547	Small conductance calcium-activated potassium ...	Rattus norvegicus	14
838	CHEMBL2548	Neuropeptide Y receptor type 5	Rattus norvegicus	46
839	CHEMBL255	Adenosine A2b receptor	Homo sapiens	363
840	CHEMBL2552	Carboxypeptidase B	Homo sapiens	32
841	CHEMBL2553	Ribosomal protein S6 kinase alpha 1	Homo sapiens	57
842	CHEMBL2558	Death-associated protein kinase 1	Homo sapiens	17
843	CHEMBL256	Adenosine A3 receptor	Homo sapiens	407
844	CHEMBL2563	Histone deacetylase 5	Homo sapiens	123
845	CHEMBL2564	Metabotropic glutamate receptor 5	Rattus norvegicus	685
846	CHEMBL2568	Liver glycogen phosphorylase	Homo sapiens	499
847	CHEMBL2569	Microsomal triglyceride transfer protein large...	Homo sapiens	163
848	CHEMBL257	Angiotensin II type 2 (AT-2) receptor	Rattus norvegicus	553
849	CHEMBL2570	Deoxycytidine kinase	Mus musculus	30
850	CHEMBL2573	P-glycoprotein 3	Mus musculus	57
851	CHEMBL2575	Dihydrofolate reductase	Gallus gallus	25
852	CHEMBL2576	Dihydrofolate reductase	Saccharomyces cerevisiae S288c	49
853	CHEMBL2577	Sodium/hydrogen exchanger 1	Rattus norvegicus	117
854	CHEMBL258	Tyrosine-protein kinase LCK	Homo sapiens	1402
855	CHEMBL2581	Cathepsin D	Homo sapiens	1064
856	CHEMBL259	Melanocortin receptor 4	Homo sapiens	642
857	CHEMBL2590	Aminopeptidase N	Sus scrofa	425
858	CHEMBL2592	Adenosine A2b receptor	Rattus norvegicus	21
859	CHEMBL2593	Peptide N-myristoyltransferase 1	Homo sapiens	76
860	CHEMBL2594	Matrix metalloproteinase 12	Mus musculus	18
861	CHEMBL2598	Protein kinase C iota	Homo sapiens	535
862	CHEMBL2599	Tyrosine-protein kinase SYK	Homo sapiens	1936
863	CHEMBL260	MAP kinase p38 alpha	Homo sapiens	3364
864	CHEMBL2602	Cathepsin B	Rattus norvegicus	27
865	CHEMBL2604	Isoleucyl-tRNA synthetase	Rattus norvegicus	27
866	CHEMBL2608	Lysosomal alpha-glucosidase	Homo sapiens	42
867	CHEMBL261	Carbonic anhydrase I	Homo sapiens	151
868	CHEMBL2617	Tryptase beta-1	Homo sapiens	34
869	CHEMBL262	Glycogen synthase kinase-3 beta	Homo sapiens	1769
870	CHEMBL2622	Aldose reductase	Rattus norvegicus	739
871	CHEMBL2625	Angiotensin-converting enzyme	Rattus norvegicus	270
872	CHEMBL2627	Dihydrofolate reductase type 1	Escherichia coli	43
873	CHEMBL263	Type-1B angiotensin II receptor	Rattus norvegicus	306
874	CHEMBL2633	Prostatic acid phosphatase	Homo sapiens	37
875	CHEMBL2634	Tyrosine-protein kinase CSK	Homo sapiens	60
876	CHEMBL2635	Dual specificity protein phosphatase 3	Homo sapiens	488
877	CHEMBL2637	c-Jun N-terminal kinase 3	Homo sapiens	977
878	CHEMBL264	Histamine H3 receptor	Homo sapiens	493
879	CHEMBL2640	Hexokinase type II	Homo sapiens	24
880	CHEMBL2642	Neprilysin	Mus musculus	10
881	CHEMBL2647	Neurokinin 2 receptor	Cavia porcellus	30
882	CHEMBL2649	Cyclooxygenase-1	Mus musculus	116
883	CHEMBL265	Dopamine D1 receptor	Rattus norvegicus	248
884	CHEMBL2652	Phosphodiesterase 2A	Homo sapiens	588
885	CHEMBL2653	Acyl coenzyme A:cholesterol acyltransferase 2	Mus musculus	20
886	CHEMBL2654	cAMP-dependent protein kinase alpha-catalytic ...	Bos taurus	32
887	CHEMBL2660	Alkaline phosphatase tissue-nonspecific	Mus musculus	17
888	CHEMBL2662	Kynurenine/alpha-aminoadipate aminotransferase	Rattus norvegicus	13
889	CHEMBL2664	Adenosylhomocysteinase	Homo sapiens	101
890	CHEMBL2669	Serine-threonine protein phosphatase 2A regula...	Gallus gallus	35
891	CHEMBL267	Tyrosine-protein kinase SRC	Homo sapiens	2518
892	CHEMBL2676	Endothelin-converting enzyme 1	Rattus norvegicus	82
893	CHEMBL268	Cathepsin K	Homo sapiens	1289
894	CHEMBL2687	RNase L	Mus musculus	15
895	CHEMBL2688	Hexokinase type I	Homo sapiens	29
896	CHEMBL2689	Macrophage-stimulating protein receptor	Homo sapiens	75
897	CHEMBL269	Delta opioid receptor	Rattus norvegicus	166
898	CHEMBL2693	Cystinyl aminopeptidase	Homo sapiens	68
899	CHEMBL2695	Focal adhesion kinase 1	Homo sapiens	1052
900	CHEMBL2699	Pancreatic alpha-amylase	Rattus norvegicus	10
901	CHEMBL270	Mu opioid receptor	Rattus norvegicus	415
902	CHEMBL2706	Receptor-type tyrosine-protein phosphatase beta	Homo sapiens	50
903	CHEMBL2708	Mitogen-activated protein kinase kinase kinase 11	Homo sapiens	44
904	CHEMBL2710	Alpha-L-fucosidase I	Rattus norvegicus	20
905	CHEMBL2714	Pepsin A	Sus scrofa	57
906	CHEMBL2716	Histone deacetylase 7	Homo sapiens	138
907	CHEMBL2717	Phosphodiesterase 11A	Homo sapiens	116
908	CHEMBL2720	Cholecystokinin B receptor	Bos taurus	20
909	CHEMBL2721	Excitatory amino acid transporter 3	Homo sapiens	39
910	CHEMBL2722	Cytochrome P450 11B2	Homo sapiens	792
911	CHEMBL2723	Dual specificity phosphatase Cdc25B	Mus musculus	25
912	CHEMBL2724	Estrogen receptor alpha	Rattus norvegicus	45
913	CHEMBL2725	Beta-lactamase	Enterobacter cloacae	133
914	CHEMBL2728	Beta-glucuronidase	Homo sapiens	71
915	CHEMBL273	Serotonin 1a (5-HT1a) receptor	Rattus norvegicus	889
916	CHEMBL2730	Protein-glutamine gamma-glutamyltransferase	Homo sapiens	280
917	CHEMBL2731	Galanin receptor 3	Homo sapiens	171
918	CHEMBL2732	DNA polymerase gamma subunit 1	Homo sapiens	10
919	CHEMBL2734	Phospholipase D2	Homo sapiens	102
920	CHEMBL2736	Metabotropic glutamate receptor 4	Homo sapiens	35
921	CHEMBL2738	Acrosin	Homo sapiens	82
922	CHEMBL274	C-C chemokine receptor type 5	Homo sapiens	1894
923	CHEMBL2741	Arachidonate 12-lipoxygenase	Rattus norvegicus	35
924	CHEMBL2742	Fibroblast growth factor receptor 3	Homo sapiens	499
925	CHEMBL2748	Sucrase-isomaltase	Homo sapiens	55
926	CHEMBL2749	Platelet-derived growth factor receptor beta	Mus musculus	329
927	CHEMBL275	Phosphodiesterase 4B	Homo sapiens	963
928	CHEMBL2753	GABA-B receptor 1	Rattus norvegicus	52
929	CHEMBL2755	Glutathione reductase	Homo sapiens	76
930	CHEMBL2756	Monoamine oxidase B	Bos taurus	39
931	CHEMBL2758	Mannose-6-phosphate isomerase	Homo sapiens	297
932	CHEMBL276	Muscarinic acetylcholine receptor M1	Rattus norvegicus	261
933	CHEMBL277	Muscarinic acetylcholine receptor M5	Rattus norvegicus	29
934	CHEMBL2775	Transient receptor potential cation channel su...	Rattus norvegicus	15
935	CHEMBL2778	Ileal bile acid transporter	Homo sapiens	200
936	CHEMBL278	Integrin alpha-4	Homo sapiens	155
937	CHEMBL2780	Cyclophilin A	Rattus norvegicus	27
938	CHEMBL2781	Sodium/hydrogen exchanger 1	Homo sapiens	250
939	CHEMBL2782	Acyl coenzyme A:cholesterol acyltransferase 1	Homo sapiens	356
940	CHEMBL2789	Estradiol 17-beta-dehydrogenase 2	Homo sapiens	399
941	CHEMBL279	Vascular endothelial growth factor receptor 2	Homo sapiens	5683
942	CHEMBL2792	Retinoic acid receptor alpha	Mus musculus	14
943	CHEMBL2793	Casein kinase I alpha	Homo sapiens	55
944	CHEMBL2794	Poly [ADP-ribose] polymerase-2	Mus musculus	33
945	CHEMBL2798	Cholecystokinin A receptor	Mus musculus	53
946	CHEMBL280	Matrix metalloproteinase 13	Homo sapiens	2121
947	CHEMBL2801	CaM kinase II delta	Homo sapiens	103
948	CHEMBL2803	Tyrosine-protein kinase ZAP-70	Homo sapiens	224
949	CHEMBL2808	LXR-alpha	Homo sapiens	449
950	CHEMBL2810	Protein-glutamine gamma-glutamyltransferase K	Homo sapiens	80
951	CHEMBL2813	Neurokinin 2 receptor	Mus musculus	20
952	CHEMBL2814	DNA topoisomerase I	Mus musculus	11
953	CHEMBL2815	Nerve growth factor receptor Trk-A	Homo sapiens	1133
954	CHEMBL2818	P2X purinoceptor 4	Rattus norvegicus	17
955	CHEMBL2820	Coagulation factor XI	Homo sapiens	81
956	CHEMBL2821	Coagulation factor XII	Homo sapiens	27
957	CHEMBL2828	Casein kinase I delta	Homo sapiens	159
958	CHEMBL283	Matrix metalloproteinase 3	Homo sapiens	1235
959	CHEMBL2830	Voltage-gated L-type calcium channel alpha-1C ...	Oryctolagus cuniculus	211
960	CHEMBL2835	Tyrosine-protein kinase JAK1	Homo sapiens	893
961	CHEMBL284	Dipeptidyl peptidase IV	Homo sapiens	3185
962	CHEMBL2842	Serine/threonine-protein kinase mTOR	Homo sapiens	2758
963	CHEMBL2845	Protein phosphatase 2C beta	Homo sapiens	21
964	CHEMBL285	Acyl coenzyme A:cholesterol acyltransferase 1	Rattus norvegicus	842
965	CHEMBL2850	Glycogen synthase kinase-3 alpha	Homo sapiens	222
966	CHEMBL2851	Metabotropic glutamate receptor 2	Rattus norvegicus	187
967	CHEMBL2854	Cholecystokinin B receptor	Mus musculus	376
968	CHEMBL2857	Human rhinovirus A protease	Human rhinovirus sp.	218
969	CHEMBL2858	Mu opioid receptor	Mus musculus	30
970	CHEMBL286	Renin	Homo sapiens	2611
971	CHEMBL2860	Cyclooxygenase-1	Bos taurus	62
972	CHEMBL2864	6-O-methylguanine-DNA methyltransferase	Homo sapiens	59
973	CHEMBL2868	Vasopressin V1a receptor	Rattus norvegicus	212
974	CHEMBL287	Sigma opioid receptor	Homo sapiens	728
975	CHEMBL2870	Methionyl-tRNA synthetase	Homo sapiens	85
976	CHEMBL2871	Cholecystokinin A receptor	Rattus norvegicus	949
977	CHEMBL2872	Mitogen-activated protein kinase kinase kinase 9	Homo sapiens	50
978	CHEMBL2873	Mitogen-activated protein kinase kinase kinase 10	Homo sapiens	18
979	CHEMBL2878	Histone deacetylase 6	Mus musculus	42
980	CHEMBL288	Phosphodiesterase 4D	Homo sapiens	644
981	CHEMBL2882	Histamine H2 receptor	Cavia porcellus	24
982	CHEMBL2883	Thymidine kinase, cytosolic	Homo sapiens	45
983	CHEMBL2886	Phosphoglycerate kinase 1	Homo sapiens	91
984	CHEMBL2888	Metabotropic glutamate receptor 3	Homo sapiens	60
985	CHEMBL2889	Hematopoietic cell protein-tyrosine phosphatas...	Homo sapiens	241
986	CHEMBL289	Cytochrome P450 2D6	Homo sapiens	1992
987	CHEMBL2892	Metabotropic glutamate receptor 1	Mus musculus	17
988	CHEMBL2899	Brain adenylate cyclase 1	Homo sapiens	45
989	CHEMBL290	Phosphodiesterase 3B	Homo sapiens	109
990	CHEMBL2902	Dihydrofolate reductase	Lactobacillus casei	125
991	CHEMBL2903	Arachidonate 15-lipoxygenase	Homo sapiens	258
992	CHEMBL291	Phosphodiesterase 4C	Homo sapiens	94
993	CHEMBL2910	Dihydropteridine reductase	Rattus norvegicus	15
994	CHEMBL2911	Phosphoenolpyruvate carboxykinase cytosolic	Homo sapiens	21
995	CHEMBL2915	Histone deacetylase 1	Rattus norvegicus	19
996	CHEMBL2916	Telomerase reverse transcriptase	Homo sapiens	561
997	CHEMBL2922	Cytochrome P450 1A1	Rattus norvegicus	19
998	CHEMBL2927	Cytochrome P450 11B1	Bos taurus	16
999	CHEMBL2931	Aldehyde dehydrogenase 1A1	Rattus norvegicus	13
1000	CHEMBL2932	Alpha-glucosidase MAL12	Saccharomyces cerevisiae S288c	10
1001	CHEMBL2933	Potassium-transporting ATPase alpha chain 2	Homo sapiens	15
1002	CHEMBL2934	Microsomal triglyceride transfer protein large...	Bos taurus	37
1003	CHEMBL2935	Purine nucleoside phosphorylase	Bos taurus	62
1004	CHEMBL2937	Matrix metalloproteinase 17	Homo sapiens	18
1005	CHEMBL2938	Protein kinase C gamma	Homo sapiens	156
1006	CHEMBL2939	MAP kinase p38 delta	Homo sapiens	45
1007	CHEMBL2940	Immunoglobulin epsilon Fc receptor	Homo sapiens	55
1008	CHEMBL2949	Cyclooxygenase-1	Ovis aries	987
1009	CHEMBL2954	Cathepsin S	Homo sapiens	1401
1010	CHEMBL2955	Sphingosine 1-phosphate receptor Edg-5	Homo sapiens	209
1011	CHEMBL2959	Tyrosine-protein kinase ITK/TSK	Homo sapiens	531
1012	CHEMBL296	GABA receptor gamma-1 subunit	Rattus norvegicus	12
1013	CHEMBL2963	Matrix metalloproteinase 15	Homo sapiens	15
1014	CHEMBL2967	Dopamine D1 receptor	Bos taurus	34
1015	CHEMBL2970	Xaa-Pro aminopeptidase 2	Rattus norvegicus	10
1016	CHEMBL2971	Tyrosine-protein kinase JAK2	Homo sapiens	2225
1017	CHEMBL2973	Rho-associated protein kinase 2	Homo sapiens	1153
1018	CHEMBL2976	Protein-tyrosine phosphatase 1E	Homo sapiens	15
1019	CHEMBL2977	Cyclooxygenase-2	Rattus norvegicus	68
1020	CHEMBL298	Cholecystokinin B receptor	Homo sapiens	868
1021	CHEMBL2980	Arachidonate 5-lipoxygenase	Bos taurus	143
1022	CHEMBL2982	Adenosine kinase	Toxoplasma gondii	41
1023	CHEMBL2983	Simian sarcoma virus Pol protein	Woolly monkey sarcoma virus	20
1024	CHEMBL2986	Dopamine transporter	Bos taurus	10
1025	CHEMBL299	Protein kinase C alpha	Homo sapiens	425
1026	CHEMBL2991	Dihydroorotate dehydrogenase	Mus musculus	72
1027	CHEMBL2992	Dopamine beta-hydroxylase	Rattus norvegicus	31
1028	CHEMBL2993	Monoamine oxidase B	Rattus norvegicus	721
1029	CHEMBL2994	Angiotensin-converting enzyme	Mus musculus	25
1030	CHEMBL2996	Protein kinase C delta	Homo sapiens	449
1031	CHEMBL2998	P2X purinoceptor 3	Homo sapiens	861
1032	CHEMBL3004	Multidrug resistance-associated protein 1	Homo sapiens	280
1033	CHEMBL3009	Receptor protein-tyrosine kinase erbB-4	Homo sapiens	72
1034	CHEMBL301	Cyclin-dependent kinase 2	Homo sapiens	1364
1035	CHEMBL3012	Phosphodiesterase 7A	Homo sapiens	551
1036	CHEMBL3014	Tyrosine-protein kinase SRC	Rattus norvegicus	33
1037	CHEMBL3018	Matriptase	Homo sapiens	10
1038	CHEMBL3019	Cytochrome P450 3A5	Homo sapiens	30
1039	CHEMBL302	Adenosine A2a receptor	Rattus norvegicus	38
1040	CHEMBL3021	Estrogen receptor beta	Rattus norvegicus	38
1041	CHEMBL3023	Sphingosine kinase 2	Homo sapiens	98
1042	CHEMBL3024	Serine/threonine-protein kinase PLK1	Homo sapiens	528
1043	CHEMBL3028	Hypoxia-inducible factor prolyl hydroxylase 1	Homo sapiens	81
1044	CHEMBL303	Glutamate [NMDA] receptor subunit epsilon 4	Rattus norvegicus	48
1045	CHEMBL3032	Protein kinase N2	Homo sapiens	24
1046	CHEMBL3034	Cathepsin K	Rattus norvegicus	25
1047	CHEMBL3037	Cannabinoid CB1 receptor	Mus musculus	16
1048	CHEMBL3038467	CDK1/Cyclin A	Homo sapiens	10
1049	CHEMBL3038469	CDK2/Cyclin A	Homo sapiens	223
1050	CHEMBL3038471	CDK3/Cyclin E	Homo sapiens	85
1051	CHEMBL3038474	CDK8/Cyclin C	Homo sapiens	114
1052	CHEMBL3038477	Casein kinase II alpha/beta	Homo sapiens	68
1053	CHEMBL3038482	DNA gyrase	Staphylococcus aureus	227
1054	CHEMBL3038484	Histone deacetylase 3/NCoR1	Homo sapiens	25
1055	CHEMBL3038488	Kir3.1/Kir3.4	Homo sapiens	79
1056	CHEMBL3038489	Kir3.1/Kir3.2	Homo sapiens	49
1057	CHEMBL3038491	JAK3/JAK1	Homo sapiens	30
1058	CHEMBL3038492	JAK2/JAK1	Homo sapiens	18
1059	CHEMBL3038499	TAK1/TAB1	Homo sapiens	81
1060	CHEMBL3038506	Ionotropic glutamate receptor NMDA 1/2D	Rattus norvegicus	86
1061	CHEMBL3038508	Topoisomerase IV	Staphylococcus aureus	29
1062	CHEMBL3038510	PI3K p110 beta/p85 alpha	Homo sapiens	27
1063	CHEMBL3038511	TCF4/beta-catenin	Homo sapiens	64
1064	CHEMBL304	Norepinephrine transporter	Rattus norvegicus	586
1065	CHEMBL3041	Mu opioid receptor	Bos taurus	45
1066	CHEMBL3045	Protein kinase C beta	Homo sapiens	319
1067	CHEMBL3046	Sialidase 3	Homo sapiens	23
1068	CHEMBL3047	Hypoxia-inducible factor prolyl 4-hydroxylase	Homo sapiens	75
1069	CHEMBL3048	Nitric-oxide synthase, brain	Rattus norvegicus	202
1070	CHEMBL3050	Monoamine oxidase B	Mus musculus	12
1071	CHEMBL3051	Nitric oxide synthase, inducible	Rattus norvegicus	21
1072	CHEMBL3052	Estrogen sulfotransferase	Mus musculus	10
1073	CHEMBL3055	Cyclin-dependent kinase 7	Homo sapiens	70
1074	CHEMBL3056	Androgen Receptor	Mus musculus	57
1075	CHEMBL3060	Glycine transporter 2	Homo sapiens	100
1076	CHEMBL3062	Myosin light chain kinase, smooth muscle	Gallus gallus	31
1077	CHEMBL3063	Beta-chymotrypsin	Bos taurus	17
1078	CHEMBL3066	Gonadotropin-releasing hormone receptor	Rattus norvegicus	505
1079	CHEMBL3067	Metabotropic glutamate receptor 3	Rattus norvegicus	138
1080	CHEMBL3068	Neuronal acetylcholine receptor subunit alpha-3	Homo sapiens	21
1081	CHEMBL3070	Intercellular adhesion molecule-1	Homo sapiens	141
1082	CHEMBL3072	Androgen Receptor	Rattus norvegicus	394
1083	CHEMBL3074	Tyrosine-protein kinase SRC	Mus musculus	31
1084	CHEMBL308	Cyclin-dependent kinase 1	Homo sapiens	904
1085	CHEMBL3081	Aldose reductase	Bos taurus	327
1086	CHEMBL3085	Excitatory amino acid transporter 1	Homo sapiens	66
1087	CHEMBL3085613	DNA gyrase subunit B	Mycobacterium smegmatis	249
1088	CHEMBL3085622	Bromodomain-containing protein 7	Homo sapiens	13
1089	CHEMBL309	Muscarinic acetylcholine receptor M2	Rattus norvegicus	124
1090	CHEMBL3091	Neurotensin receptor 3	Homo sapiens	39
1091	CHEMBL3091268	Nuclear receptor ROR-beta	Homo sapiens	27
1092	CHEMBL3092	Cathepsin E	Homo sapiens	48
1093	CHEMBL3094	MAP kinase-activated protein kinase 5	Homo sapiens	33
1094	CHEMBL3097	Acetylcholine receptor protein alpha chain	Torpedo californica	14
1095	CHEMBL3099	Tyrosine-protein kinase ABL	Mus musculus	11
1096	CHEMBL310	Glutamate [NMDA] receptor subunit epsilon 1	Rattus norvegicus	46
1097	CHEMBL3100	Plasma retinol-binding protein	Homo sapiens	119
1098	CHEMBL3102	Dopamine beta-hydroxylase	Homo sapiens	35
1099	CHEMBL3105	Poly [ADP-ribose] polymerase-1	Homo sapiens	1523
1100	CHEMBL3106	Thymidine phosphorylase	Homo sapiens	115
1101	CHEMBL3107	Basic fibroblast growth factor	Homo sapiens	10
1102	CHEMBL3108634	Clathrin heavy chain 1	Homo sapiens	16
1103	CHEMBL3108635	Arginase	Leishmania amazonensis	15
1104	CHEMBL3108638	Transcription intermediary factor 1-alpha	Homo sapiens	58
1105	CHEMBL3108639	Cat eye syndrome critical region protein 2	Homo sapiens	10
1106	CHEMBL3108640	Bromodomain-containing protein 9	Homo sapiens	53
1107	CHEMBL3108642	Bromodomain adjacent to zinc finger domain pro...	Homo sapiens	28
1108	CHEMBL3108648	Protein arginine N-methyltransferase 8	Homo sapiens	27
1109	CHEMBL3108659	6-phospho-1-fructokinase, putative	Trypanosoma cruzi	37
1110	CHEMBL3108660	Von Hippel-Lindau disease tumor suppressor	Homo sapiens	11
1111	CHEMBL311	Glutamate [NMDA] receptor subunit epsilon 2	Rattus norvegicus	167
1112	CHEMBL3111	Ribosomal protein S6 kinase 2	Homo sapiens	15
1113	CHEMBL3112376	Alpha-ketoglutarate-dependent dioxygenase alkB...	Homo sapiens	36
1114	CHEMBL3112379	Phosphatidylcholine:ceramide cholinephosphotra...	Homo sapiens	17
1115	CHEMBL3114	Sucrase-isomaltase	Rattus norvegicus	141
1116	CHEMBL3116	Cyclin-dependent kinase 9	Homo sapiens	433
1117	CHEMBL3117	Choline kinase alpha	Homo sapiens	111
1118	CHEMBL3119	Transient receptor potential cation channel su...	Homo sapiens	49
1119	CHEMBL312	Arachidonate 5-lipoxygenase	Rattus norvegicus	1509
1120	CHEMBL3124740	Type 1 fimbrial adhesin FimH	Escherichia coli J96	19
1121	CHEMBL313	Serotonin transporter	Rattus norvegicus	1167
1122	CHEMBL3130	PI3-kinase p110-delta subunit	Homo sapiens	1479
1123	CHEMBL3132741	Peregrin	Homo sapiens	81
1124	CHEMBL3134	1,3-beta-glucan synthase component GLS2	Saccharomyces cerevisiae S288c	27
1125	CHEMBL3137262	LSD1/CoREST complex	Homo sapiens	60
1126	CHEMBL3137268	Integrin alpha2/beta1	Homo sapiens	36
1127	CHEMBL3137290	SUMO E1/E2	Homo sapiens	81
1128	CHEMBL3138	Dopamine D3 receptor	Rattus norvegicus	65
1129	CHEMBL3142	DNA-dependent protein kinase	Homo sapiens	811
1130	CHEMBL3145	PI3-kinase p110-beta subunit	Homo sapiens	1271
1131	CHEMBL3148	Gamma-amino-N-butyrate transaminase	Rattus norvegicus	31
1132	CHEMBL315	Alpha-1b adrenergic receptor	Rattus norvegicus	95
1133	CHEMBL3151	Intestinal alkaline phosphatase	Mus musculus	269
1134	CHEMBL3154	Neurokinin 3 receptor	Rattus norvegicus	20
1135	CHEMBL3155	Serotonin 7 (5-HT7) receptor	Homo sapiens	223
1136	CHEMBL3156	Thromboxane A2 receptor	Rattus norvegicus	38
1137	CHEMBL3157	Bradykinin B2 receptor	Homo sapiens	223
1138	CHEMBL3160	Thymidylate synthase	Mus musculus	381
1139	CHEMBL3161	Leukocyte adhesion molecule-1	Homo sapiens	47
1140	CHEMBL3166	Protein-tyrosine phosphatase 1C	Homo sapiens	151
1141	CHEMBL317	Muscarinic acetylcholine receptor M4	Rattus norvegicus	11
1142	CHEMBL3176	Galanin receptor 2	Homo sapiens	49
1143	CHEMBL3179	Tyrosyl-tRNA synthetase	Homo sapiens	22
1144	CHEMBL318	Adenosine A1 receptor	Rattus norvegicus	344
1145	CHEMBL3180	Carboxylesterase 2	Homo sapiens	59
1146	CHEMBL3181	Estradiol 17-beta-dehydrogenase 1	Homo sapiens	399
1147	CHEMBL3183	cGMP-dependent protein kinase 1 alpha	Bos taurus	22
1148	CHEMBL3186	Beta tubulin	Leishmania donovani	30
1149	CHEMBL3189	Adenylate cyclase type V	Homo sapiens	31
1150	CHEMBL319	Alpha-1a adrenergic receptor	Rattus norvegicus	162
1151	CHEMBL3192	Histone deacetylase 8	Homo sapiens	1070
1152	CHEMBL3194	Transthyretin	Homo sapiens	88
1153	CHEMBL3195	Glycine transporter 2	Rattus norvegicus	52
1154	CHEMBL3197	Muscarinic acetylcholine receptor M2	Mus musculus	14
1155	CHEMBL3198	Acetylcholinesterase	Mus musculus	256
1156	CHEMBL3199	Acetylcholinesterase	Rattus norvegicus	1045
1157	CHEMBL320	Muscarinic acetylcholine receptor M3	Rattus norvegicus	35
1158	CHEMBL3200	Sialidase 2	Homo sapiens	16
1159	CHEMBL3202	Prolyl endopeptidase	Homo sapiens	323
1160	CHEMBL3203	4-hydroxyphenylpyruvate dioxygenase	Sus scrofa	57
1161	CHEMBL3204	Plasminogen	Rattus norvegicus	18
1162	CHEMBL321	Matrix metalloproteinase 9	Homo sapiens	1732
1163	CHEMBL3216	Carnitine palmitoyltransferase 1B	Rattus norvegicus	19
1164	CHEMBL3217398	Glucose-6-phosphate translocase	Homo sapiens	18
1165	CHEMBL3218	CD22	Homo sapiens	33
1166	CHEMBL322	Serotonin 2a (5-HT2a) receptor	Rattus norvegicus	314
1167	CHEMBL3222	Delta opioid receptor	Mus musculus	345
1168	CHEMBL3225	Arachidonate 12-lipoxygenase	Mus musculus	20
1169	CHEMBL3226	Imidazoleglycerol-phosphate dehydratase	Cryptococcus neoformans var. neoformans B-3501A	26
1170	CHEMBL3227	Metabotropic glutamate receptor 5	Homo sapiens	1345
1171	CHEMBL3227915	Indolethylamine N-methyltransferase	Oryctolagus cuniculus	60
1172	CHEMBL3228	Metabotropic glutamate receptor 8	Homo sapiens	12
1173	CHEMBL3229	Anandamide amidohydrolase	Rattus norvegicus	1076
1174	CHEMBL3230	Sphingosine 1-phosphate receptor Edg-6	Homo sapiens	271
1175	CHEMBL3231	Rho-associated protein kinase 1	Homo sapiens	494
1176	CHEMBL3234	Tyrosine-protein kinase HCK	Homo sapiens	331
1177	CHEMBL3235	Isoleucyl-tRNA synthetase	Homo sapiens	49
1178	CHEMBL3236	Protein-tyrosine phosphatase G1	Homo sapiens	78
1179	CHEMBL3237	Cytochrome P450 11B2	Rattus norvegicus	16
1180	CHEMBL3238	Carnitine palmitoyltransferase 2	Homo sapiens	270
1181	CHEMBL3239	Liver glycogen phosphorylase	Rattus norvegicus	14
1182	CHEMBL324	Serotonin 2c (5-HT2c) receptor	Rattus norvegicus	32
1183	CHEMBL3240	Insulin-like growth factor II receptor	Homo sapiens	11
1184	CHEMBL3241	Histamine N-methyltransferase	Rattus norvegicus	36
1185	CHEMBL3242	Carbonic anhydrase XII	Homo sapiens	59
1186	CHEMBL3243	Leukocyte common antigen	Homo sapiens	204
1187	CHEMBL3243913	Dihydrofolate reductase	Enterococcus faecium	26
1188	CHEMBL3246	Glycine receptor subunit alpha-1	Rattus norvegicus	18
1189	CHEMBL3247	HMG-CoA reductase	Rattus norvegicus	769
1190	CHEMBL3248	Trehalase	Rattus norvegicus	12
1191	CHEMBL325	Histone deacetylase 1	Homo sapiens	3063
1192	CHEMBL3250	Lysophosphatidic acid receptor Edg-7	Homo sapiens	79
1193	CHEMBL3251	Nuclear factor NF-kappa-B p105 subunit	Homo sapiens	46
1194	CHEMBL3254	Monoamine oxidase A	Bos taurus	112
1195	CHEMBL3255	Activating transcription factor 1	Homo sapiens	18
1196	CHEMBL3257	Aldehyde oxidase	Homo sapiens	12
1197	CHEMBL3258	Leucyl-tRNA synthetase	Homo sapiens	12
1198	CHEMBL3259470	G-protein coupled receptor 183	Homo sapiens	90
1199	CHEMBL3259471	G-protein coupled receptor 183	Mus musculus	22
1200	CHEMBL3259478	Tyrosine-protein kinase BTK	Mus musculus	31
1201	CHEMBL3259506	Neuropathy target esterase	Mus musculus	16
1202	CHEMBL326	Alpha-1d adrenergic receptor	Rattus norvegicus	16
1203	CHEMBL3262	Lanosterol synthase	Rattus norvegicus	70
1204	CHEMBL3263	Histamine H3 receptor	Mus musculus	13
1205	CHEMBL3266	Retinoic acid receptor beta	Mus musculus	10
1206	CHEMBL3267	PI3-kinase p110-gamma subunit	Homo sapiens	1508
1207	CHEMBL3268	PI4-kinase beta subunit	Homo sapiens	185
1208	CHEMBL3272	Cathepsin L2	Homo sapiens	127
1209	CHEMBL3275	NAD-dependent histone deacetylase SIR2	Saccharomyces cerevisiae S288c	27
1210	CHEMBL3277	Uracil-DNA glycosylase	Homo sapiens	13
1211	CHEMBL3278	Ghrelin receptor	Rattus norvegicus	24
1212	CHEMBL3286	Urokinase-type plasminogen activator	Homo sapiens	267
1213	CHEMBL3286061	Sphingosine-1-phosphate lyase 1	Homo sapiens	34
1214	CHEMBL3286067	DNA-directed RNA polymerase I subunit RPA1	Homo sapiens	29
1215	CHEMBL3287	Interleukin-2 receptor alpha chain	Mus musculus	20
1216	CHEMBL3288	Ryanodine receptor 1	Oryctolagus cuniculus	27
1217	CHEMBL329	Type-1A angiotensin II receptor	Rattus norvegicus	32
1218	CHEMBL3290	Ephrin type-B receptor 2	Homo sapiens	31
1219	CHEMBL3295	Pepsin A	Homo sapiens	14
1220	CHEMBL330	Glutamate (NMDA) receptor subunit zeta 1	Rattus norvegicus	314
1221	CHEMBL3301382	Nicotinic acetylcholine receptor alpha-4/beta-2	Mus musculus	19
1222	CHEMBL3301396	Antrax lethal toxin	Bacillus anthracis	27
1223	CHEMBL3305	Testis-specific androgen-binding protein	Homo sapiens	11
1224	CHEMBL3308	Caspase-6	Homo sapiens	133
1225	CHEMBL3308911	Early activation antigen CD69	Homo sapiens	10
1226	CHEMBL3308939	Phospholipase D1	Rattus norvegicus	21
1227	CHEMBL3308969	AMP-binding enzyme family protein	Yersinia pestis	29
1228	CHEMBL3308976	Protein-glutamine gamma-glutamyltransferase	Cavia porcellus	140
1229	CHEMBL3308984	LL-diaminopimelate aminotransferase, chloropla...	Arabidopsis thaliana	24
1230	CHEMBL3309	Neuropeptide Y receptor type 2	Rattus norvegicus	11
1231	CHEMBL3309037	Chaperone protein PapD	Escherichia coli	11
1232	CHEMBL3309046	Eukaryotic initiation factor 4A-I	Mus musculus	13
1233	CHEMBL3309105	Taste receptor type 2 member 14	Homo sapiens	16
1234	CHEMBL3309114	Subtilisin-like serine protease	Plasmodium falciparum	21
1235	CHEMBL331	Cyclin-dependent kinase 4	Homo sapiens	819
1236	CHEMBL3310	Histone deacetylase 11	Homo sapiens	152
1237	CHEMBL3313	Vesicular acetylcholine transporter	Torpedo californica	34
1238	CHEMBL3313832	Lysine-specific demethylase 4B	Homo sapiens	61
1239	CHEMBL3313836	Toxin ParE	Escherichia coli	56
1240	CHEMBL3314	Alpha-chymotrypsin	Bos taurus	95
1241	CHEMBL3317	5-lipoxygenase	Solanum tuberosum	19
1242	CHEMBL3317335	Sodium-dependent proline transporter	Homo sapiens	50
1243	CHEMBL3317337	Poly(ADP-ribose) glycohydrolase	Rattus norvegicus	20
1244	CHEMBL3318	Tyrosinase	Agaricus bisporus	462
1245	CHEMBL332	Matrix metalloproteinase-1	Homo sapiens	1894
1246	CHEMBL3321	Monoglyceride lipase	Rattus norvegicus	78
1247	CHEMBL3323	Cytochrome P450 3A1	Rattus norvegicus	11
1248	CHEMBL3326	Beta-lactamase L1	Stenotrophomonas maltophilia	22
1249	CHEMBL3329078	Inosine-5'-monophosphate dehydrogenase	Bacillus anthracis	17
1250	CHEMBL3329080	25-hydroxyvitamin D-1 alpha hydroxylase, mitoc...	Mus musculus	16
1251	CHEMBL333	Matrix metalloproteinase-2	Homo sapiens	2543
1252	CHEMBL3331	Cyclooxygenase-2	Bos taurus	25
1253	CHEMBL3332	ADAM17	Sus scrofa	349
1254	CHEMBL3333	Phosphodiesterase 4A	Sus scrofa	67
1255	CHEMBL3334	Cyclooxygenase-1	Oryctolagus cuniculus	11
1256	CHEMBL3335	Cytochrome P450 2B1	Rattus norvegicus	50
1257	CHEMBL3337	Vascular endothelial growth factor receptor 2	Mus musculus	99
1258	CHEMBL3337333	Methionine aminopeptidase	Staphylococcus aureus (strain COL)	12
1259	CHEMBL3338	Squalene synthetase	Homo sapiens	181
1260	CHEMBL3341575	Mas-related G-protein coupled receptor member X1	Rattus norvegicus	16
1261	CHEMBL3344	Fatty acid binding protein muscle	Homo sapiens	30
1262	CHEMBL3346	Human T-cell leukemia virus type I protease	Human T-cell leukemia virus 1 (strain Japan AT...	26
1263	CHEMBL3348	Heme oxygenase 2	Rattus norvegicus	110
1264	CHEMBL3349	Cathepsin K	Oryctolagus cuniculus	46
1265	CHEMBL335	Protein-tyrosine phosphatase 1B	Homo sapiens	2090
1266	CHEMBL3351	Acetyl-CoA carboxylase 1	Homo sapiens	322
1267	CHEMBL3351189	Sodium-dependent neutral amino acid transporte...	Homo sapiens	27
1268	CHEMBL3351195	DNA (cytosine-5)-methyltransferase 1	Mus musculus	13
1269	CHEMBL3351200	Kinesin-like protein KIFC1	Homo sapiens	29
1270	CHEMBL3351204	Peptidase 1	Dermatophagoides pteronyssinus	46
1271	CHEMBL3351220	Ribosomal protein S6 kinase alpha-2	Mus musculus	14
1272	CHEMBL3354	Glutathionylspermidine synthase	Crithidia fasciculata	13
1273	CHEMBL3356	Cytochrome P450 1A2	Homo sapiens	833
1274	CHEMBL3357	Interleukin-1 receptor-associated kinase 1	Homo sapiens	14
1275	CHEMBL3358	Monoamine oxidase A	Rattus norvegicus	731
1276	CHEMBL3359	Formyl peptide receptor 1	Homo sapiens	93
1277	CHEMBL3367	Methionyl-tRNA synthetase	Escherichia coli K-12	73
1278	CHEMBL3368	Glucocorticoid receptor	Rattus norvegicus	108
1279	CHEMBL3369	Neprilysin	Rattus norvegicus	332
1280	CHEMBL3371	Serotonin 6 (5-HT6) receptor	Homo sapiens	814
1281	CHEMBL3374	Angiotensin II type 1a (AT-1a) receptor	Bos taurus	282
1282	CHEMBL3377	Neuraminidase	Influenza B virus (strain B/Lee/1940)	157
1283	CHEMBL3378	Tumor necrosis factor receptor R1	Homo sapiens	111
1284	CHEMBL338	Dopamine transporter	Rattus norvegicus	1525
1285	CHEMBL3381	Small conductance calcium-activated potassium ...	Homo sapiens	21
1286	CHEMBL3382	Phosphodiesterase 4B	Rattus norvegicus	36
1287	CHEMBL3383	Carboxylesterase	Sus scrofa	57
1288	CHEMBL3384	Protein kinase N1	Homo sapiens	19
1289	CHEMBL3385	MAP kinase ERK1	Homo sapiens	79
1290	CHEMBL3389	Lactase-glycosylceramidase	Rattus norvegicus	20
1291	CHEMBL339	Dopamine D2 receptor	Rattus norvegicus	1531
1292	CHEMBL3392	Thermolysin	Bacillus thermoproteolyticus	40
1293	CHEMBL3392948	Solute carrier family 40 member 1	Homo sapiens	19
1294	CHEMBL3392950	Histone chaperone ASF1A	Homo sapiens	20
1295	CHEMBL3394	Tubulin beta chain	Bos taurus	187
1296	CHEMBL3396	DNA topoisomerase II beta	Homo sapiens	28
1297	CHEMBL3397	Cytochrome P450 2C9	Homo sapiens	1759
1298	CHEMBL3399	Sodium channel protein type II alpha subunit	Rattus norvegicus	82
1299	CHEMBL340	Cytochrome P450 3A4	Homo sapiens	3495
1300	CHEMBL3401	Pregnane X receptor	Homo sapiens	28
1301	CHEMBL3402	Alkaline phosphatase placental-like	Homo sapiens	218
1302	CHEMBL3403	Butyrylcholinesterase	Rattus norvegicus	221
1303	CHEMBL3407314	LIM domain kinase 1	Rattus norvegicus	10
1304	CHEMBL3407318	Kynurenine 3-monooxygenase	Mus musculus	10
1305	CHEMBL3407319	Neurogenic locus notch homolog protein 3	Homo sapiens	20
1306	CHEMBL3407326	Pantothenate kinase 1	Homo sapiens	15
1307	CHEMBL3407328	Pantothenate kinase 3	Homo sapiens	17
1308	CHEMBL3409	Glutathione S-transferase A1	Homo sapiens	13
1309	CHEMBL3411	Prenyl protein specific protease	Homo sapiens	25
1310	CHEMBL3414	Human herpesvirus 5 DNA polymerase	Human cytomegalovirus (strain AD169) (HHV-5) (...	63
1311	CHEMBL3414409	Macrophage-expressed gene 1 protein	Homo sapiens	16
1312	CHEMBL3414411	Sodium channel protein type 9 subunit alpha	Mus musculus	29
1313	CHEMBL3414415	Bifunctional protein GlmU	Escherichia coli (strain K12)	49
1314	CHEMBL3414417	Histone acetyltransferase RTT109	Saccharomyces cerevisiae (strain ATCC 204508 /...	101
1315	CHEMBL3415	Thymidine kinase	Human herpesvirus 2	105
1316	CHEMBL3416	Human herpesvirus 2 protease	Human herpesvirus 2 (strain HG52) (HHV-2) (Hum...	45
1317	CHEMBL3419	Carboxypeptidase B2 isoform A	Homo sapiens	138
1318	CHEMBL342	Glutamate [NMDA] receptor subunit 3A	Rattus norvegicus	19
1319	CHEMBL3421	Phosphodiesterase 1A	Homo sapiens	17
1320	CHEMBL3421524	6-phosphofructo-2-kinase/fructose-2,6-bisphosp...	Homo sapiens	34
1321	CHEMBL3421525	6-phosphofructo-2-kinase/fructose-2,6-bisphosp...	Homo sapiens	30
1322	CHEMBL3422	Steroid 5-alpha-reductase 1	Rattus norvegicus	29
1323	CHEMBL3423	Methionine aminopeptidase	Escherichia coli K-12	217
1324	CHEMBL3425388	ADP-ribosyl cyclase/cyclic ADP-ribose hydrolase 1	Mus musculus	86
1325	CHEMBL3425391	Patatin-like phospholipase domain-containing p...	Mus musculus	11
1326	CHEMBL3426	Serotonin 5a (5-HT5a) receptor	Homo sapiens	20
1327	CHEMBL3427	Dopamine D2 receptor	Mus musculus	106
1328	CHEMBL3429	Estrogen-related receptor alpha	Homo sapiens	112
1329	CHEMBL3430885	Ubiquitin carboxyl-terminal hydrolase 1/WD rep...	Homo sapiens	80
1330	CHEMBL3430892	Integrin alpha-V/beta	Homo sapiens	33
1331	CHEMBL3430907	Aurora kinase B/Inner centromere protein	Homo sapiens	56
1332	CHEMBL3431938	Glucose transporter	Leishmania mexicana	419
1333	CHEMBL3436	Phenylalanyl-tRNA synthetase alpha chain	Staphylococcus aureus	44
1334	CHEMBL3437	Amine oxidase, copper containing	Homo sapiens	172
1335	CHEMBL3438	Protein kinase C zeta	Homo sapiens	152
1336	CHEMBL344	Melanin-concentrating hormone receptor 1	Homo sapiens	2105
1337	CHEMBL3444	Malate dehydrogenase mitochondrial	Sus scrofa	25
1338	CHEMBL3446	Serotonin 2a (5-HT2a) receptor	Bos taurus	95
1339	CHEMBL3455	Anandamide amidohydrolase	Mus musculus	85
1340	CHEMBL3456	Progesterone receptor	Oryctolagus cuniculus	45
1341	CHEMBL3457	Kynurenine 3-monooxygenase	Rattus norvegicus	76
1342	CHEMBL3459	Serotonin 1b (5-HT1b) receptor	Rattus norvegicus	218
1343	CHEMBL3460	HLA class II histocompatibility antigen DRB3-1	Homo sapiens	19
1344	CHEMBL3464	Nitric oxide synthase, inducible	Mus musculus	298
1345	CHEMBL3467	P-glycoprotein 1	Mus musculus	73
1346	CHEMBL3468	Caspase-7	Homo sapiens	420
1347	CHEMBL3471	Human immunodeficiency virus type 1 integrase	Human immunodeficiency virus 1	901
1348	CHEMBL3473	C-C chemokine receptor type 3	Homo sapiens	727
1349	CHEMBL3474	Phospholipase A2 group IIA	Homo sapiens	396
1350	CHEMBL3475	Plasminogen activator inhibitor-1	Homo sapiens	232
1351	CHEMBL3476	Inhibitor of nuclear factor kappa B kinase alp...	Homo sapiens	298
1352	CHEMBL3477	Phosphodiesterase 2A	Bos taurus	20
1353	CHEMBL3478	Phosphodiesterase 5A	Bos taurus	195
1354	CHEMBL3480	Chitin synthase 1	Candida albicans	28
1355	CHEMBL3482	Beta-galactosidase	Bos taurus	45
1356	CHEMBL3486	Dihydroorotate dehydrogenase	Plasmodium falciparum	345
1357	CHEMBL3488	Falcipain 2B	Plasmodium falciparum	11
1358	CHEMBL3490	11-beta-hydroxysteroid dehydrogenase 2	Mus musculus	56
1359	CHEMBL3491	Cytochrome P450 2J2	Homo sapiens	43
1360	CHEMBL3492	Proteasome Macropain subunit	Homo sapiens	45
1361	CHEMBL3499	Beta-lactamase class C	Enterobacter cloacae	39
1362	CHEMBL3501	Cholecystokinin A receptor	Cavia porcellus	341
1363	CHEMBL3507	Mineralocorticoid receptor	Rattus norvegicus	18
1364	CHEMBL3508	Cholecystokinin B receptor	Rattus norvegicus	191
1365	CHEMBL3510	Carbonic anhydrase XIV	Homo sapiens	27
1366	CHEMBL3511	Ornithine decarboxylase	Rattus norvegicus	16
1367	CHEMBL3512	Penicillin-binding protein 2a	Staphylococcus aureus	34
1368	CHEMBL3513	Acidic alpha-glucosidase	Rattus norvegicus	97
1369	CHEMBL3514	LDL-associated phospholipase A2	Homo sapiens	352
1370	CHEMBL3516	Vascular endothelial growth factor receptor 1	Mus musculus	44
1371	CHEMBL3518	Human herpesvirus 1 protease	Herpes simplex virus (type 1 / strain 17)	27
1372	CHEMBL3521	Receptor-type tyrosine-protein phosphatase F (...	Homo sapiens	75
1373	CHEMBL3522	Cytochrome P450 17A1	Homo sapiens	495
1374	CHEMBL3524	Histone deacetylase 4	Homo sapiens	475
1375	CHEMBL3526	Muscle glycogen phosphorylase	Homo sapiens	99
1376	CHEMBL3528	Neutral sphingomyelinase	Rattus norvegicus	20
1377	CHEMBL3529	Inhibitor of nuclear factor kappa B kinase eps...	Homo sapiens	241
1378	CHEMBL3530	Dual specificity mitogen-activated protein kin...	Homo sapiens	157
1379	CHEMBL3534	Dolichyl-phosphate-mannose--protein mannosyltr...	Candida albicans (strain SC5314 / ATCC MYA-287...	51
1380	CHEMBL3535	Phosphodiesterase 9A	Homo sapiens	161
1381	CHEMBL3536	Heat shock protein HSP 90 (HSP82)	Saccharomyces cerevisiae S288c	18
1382	CHEMBL3541	Histone deacetylase HD1B	Zea mays	65
1383	CHEMBL3545	Alpha-L-fucosidase 1	Bos taurus	29
1384	CHEMBL3548	Peptide N-myristoyltransferase 1	Candida albicans (strain SC5314 / ATCC MYA-287...	92
1385	CHEMBL3553	Tyrosine-protein kinase TYK2	Homo sapiens	314
1386	CHEMBL3558	Gamma-hydroxybutyrate receptor	Rattus norvegicus	12
1387	CHEMBL3559	Steryl-sulfatase	Homo sapiens	390
1388	CHEMBL3559639	Nonstructural protein NS3-4A	Hepatitis C virus	11
1389	CHEMBL3559643	Neuraminidase	Influenza A virus (strain A/USSR/90/1977 H1N1)	58
1390	CHEMBL3559649	Plasmepsin V	Plasmodium falciparum (isolate 3D7)	20
1391	CHEMBL3559673	2-heptyl-4(1H)-quinolone synthase PqsD	Pseudomonas aeruginosa	34
1392	CHEMBL3559674	Bifunctional protein GlmU	Escherichia coli	22
1393	CHEMBL3559678	Genome polyprotein	Dengue virus 2	52
1394	CHEMBL3560	Malate dehydrogenase cytoplasmic	Homo sapiens	41
1395	CHEMBL3561	GABA receptor rho-1 subunit	Homo sapiens	18
1396	CHEMBL3562161	Amino acid transporter	Rattus norvegicus	20
1397	CHEMBL3562162	Neutral amino acid transporter B(0)	Homo sapiens	20
1398	CHEMBL3562165	Probable G-protein coupled receptor 34	Homo sapiens	79
1399	CHEMBL3563	Cruzipain	Trypanosoma cruzi	390
1400	CHEMBL3564	Taq polymerase 1	Thermus aquaticus	43
1401	CHEMBL3565	Dihydrofolate reductase	Neisseria gonorrhoeae	56
1402	CHEMBL3568	Nitric-oxide synthase, brain	Homo sapiens	654
1403	CHEMBL3569	Squalene-hopene cyclase	Alicyclobacillus acidocaldarius subsp. acidoca...	36
1404	CHEMBL3571	Cannabinoid CB1 receptor	Rattus norvegicus	603
1405	CHEMBL3572	Cholesteryl ester transfer protein	Homo sapiens	940
1406	CHEMBL3577	Aldehyde dehydrogenase 1A1	Homo sapiens	46
1407	CHEMBL3578	Aldehyde dehydrogenase dimeric NADP-preferring	Homo sapiens	37
1408	CHEMBL3580525	Glycerol-3-phosphate acyltransferase 1, mitoch...	Mus musculus	38
1409	CHEMBL3582	Protein kinase C epsilon	Homo sapiens	247
1410	CHEMBL3587	Dual specificity mitogen-activated protein kin...	Homo sapiens	633
1411	CHEMBL3588732	Dihydroorotate dehydrogenase (quinone), mitoch...	Plasmodium falciparum (isolate 3D7)	53
1412	CHEMBL3589	Adenosine kinase	Homo sapiens	398
1413	CHEMBL3590	Hormone sensitive lipase	Homo sapiens	281
1414	CHEMBL3592	Squalene monooxygenase	Homo sapiens	60
1415	CHEMBL3593	Lanosterol synthase	Homo sapiens	145
1416	CHEMBL3593151	Rap guanine nucleotide exchange factor 4	Mus musculus	36
1417	CHEMBL3593154	3-hydroxy-3-methylglutaryl-coenzyme A reductase	Sus scrofa	17
1418	CHEMBL3594	Carbonic anhydrase IX	Homo sapiens	97
1419	CHEMBL3596	Gastrin releasing peptide receptor	Mus musculus	46
1420	CHEMBL3602	Sigma opioid receptor	Rattus norvegicus	312
1421	CHEMBL3604	Protein kinase C gamma	Rattus norvegicus	71
1422	CHEMBL3608	Epidermal growth factor receptor erbB1	Mus musculus	40
1423	CHEMBL3611965	Phosphatidylcholine:ceramide cholinephosphotra...	Homo sapiens	11
1424	CHEMBL3614	Kappa opioid receptor	Rattus norvegicus	32
1425	CHEMBL3616	Protein kinase C eta	Homo sapiens	189
1426	CHEMBL3616354	Branched-chain-amino-acid aminotransferase, mi...	Homo sapiens	97
1427	CHEMBL3616360	Sphingosine 1-phosphate receptor 2	Rattus norvegicus	17
1428	CHEMBL3616361	CCR4-NOT transcription complex subunit 7	Homo sapiens	25
1429	CHEMBL3621021	Polymerase acidic protein	Influenza A virus (strain A/X-31 H3N2)	10
1430	CHEMBL3622	Cytochrome P450 2C19	Homo sapiens	962
1431	CHEMBL3623	Quinone reductase 1)	Homo sapiens	107
1432	CHEMBL3627587	Indoleamine 2,3-dioxygenase 2	Homo sapiens	10
1433	CHEMBL3629	Casein kinase II alpha	Homo sapiens	469
1434	CHEMBL3632452	Mucosa-associated lymphoid tissue lymphoma tra...	Homo sapiens	47
1435	CHEMBL3636	Neuromedin B receptor	Homo sapiens	59
1436	CHEMBL3638322	Egl nine homolog 1	Rattus norvegicus	34
1437	CHEMBL3638323	HIV-1 protease	Human immunodeficiency virus	43
1438	CHEMBL3638324	G-protein coupled receptor 4	Homo sapiens	41
1439	CHEMBL3638325	DGAT1 protein	Homo sapiens	15
1440	CHEMBL3638326	Gag-Pol polyprotein	Human immunodeficiency virus type 1 group M su...	79
1441	CHEMBL3638330	Macrophage colony-stimulating factor 1	Mus musculus	11
1442	CHEMBL3638332	Genome polyprotein	Hepatitis C virus genotype 1b (strain HC-J4) (...	26
1443	CHEMBL3638333	Sodium- and chloride-dependent glycine transpo...	Bos taurus	50
1444	CHEMBL3638335	Serine/threonine-protein kinase pim-3	Rattus norvegicus	57
1445	CHEMBL3638336	5-hydroxytryptamine 1D receptor	Bos taurus	16
1446	CHEMBL3638337	Kininogen-1	Homo sapiens	60
1447	CHEMBL3638338	Acetyl-coenzyme A transporter 1	Homo sapiens	135
1448	CHEMBL3638339	Thioredoxin reductase	Escherichia coli (strain K12)	13
1449	CHEMBL3638340	Cyclin-dependent kinase 4	Oryctolagus cuniculus	20
1450	CHEMBL3638341	Enoyl-[acyl-carrier-protein] reductase [NADPH]...	Staphylococcus aureus (strain NCTC 8325)	29
1451	CHEMBL3638344	Genome polyprotein	Hepatitis C virus genotype 1a (isolate H) (HCV)	234
1452	CHEMBL3638348	Phosphodiesterase	Bos taurus	19
1453	CHEMBL3638349	Glutaminyl-peptide cyclotransferase-like protein	Homo sapiens	17
1454	CHEMBL3638350	Collagenase 3	Mus musculus	97
1455	CHEMBL3638353	EF-hand calcium-binding domain-containing prot...	Homo sapiens	56
1456	CHEMBL3638356	Membrane metallo-endopeptidase-like 1	Homo sapiens	39
1457	CHEMBL3638357	Beta-secretase 2	Mus musculus	10
1458	CHEMBL3638358	High affinity cGMP-specific 3',5'-cyclic phosp...	Rattus norvegicus	99
1459	CHEMBL3638364	Glycogen synthase kinase-3 beta splice variant X1	Bos taurus	134
1460	CHEMBL3640	3-oxoacyl-[acyl-carrier-protein] synthase III	Mycobacterium tuberculosis	39
1461	CHEMBL3641	UDP-N-acetylmuramoyl-tripeptide--D-alanyl-D-al...	Staphylococcus epidermidis (strain ATCC 35984 ...	11
1462	CHEMBL3644	Dihydrofolate reductase	Staphylococcus aureus subsp. aureus MW2	11
1463	CHEMBL3646	Secreted effector protein	Yersinia pestis	43
1464	CHEMBL3649	Xanthine dehydrogenase	Bos taurus	685
1465	CHEMBL3650	Fibroblast growth factor receptor 1	Homo sapiens	1049
1466	CHEMBL3651	Group VII phospholipase A2	Sus scrofa	15
1467	CHEMBL3652	Beta-lactamase TEM	Enterobacter cloacae	25
1468	CHEMBL3655	Tyrosine-protein kinase SRC	Gallus gallus	237
1469	CHEMBL3656	Coagulation factor X	Bos taurus	16
1470	CHEMBL3657	Isoleucyl-tRNA synthetase	Escherichia coli K-12	14
1471	CHEMBL3658	Tubulin alpha chain	Sus scrofa	177
1472	CHEMBL3660	Vitronectin receptor alpha	Homo sapiens	44
1473	CHEMBL3663	Growth factor receptor-bound protein 2	Homo sapiens	169
1474	CHEMBL3667	PI4-kinase alpha subunit	Homo sapiens	71
1475	CHEMBL3681	Monoamine oxidase A	Mus musculus	11
1476	CHEMBL3686	Phospholipase A2 group IIA	Rattus norvegicus	19
1477	CHEMBL3687	Arachidonate 12-lipoxygenase	Homo sapiens	144
1478	CHEMBL3690	GAR transformylase	Mus musculus	12
1479	CHEMBL3691	Autotaxin	Homo sapiens	158
1480	CHEMBL3693	Farnesyl pyrophosphate synthase	Leishmania donovani	43
1481	CHEMBL3699	GABA transporter 4	Mus musculus	127
1482	CHEMBL3701	Luciferase	Luciola lateralis	18
1483	CHEMBL3703	Mycothiol S-conjugate amidase	Mycobacterium tuberculosis	19
1484	CHEMBL3706	ADAM17	Homo sapiens	1173
1485	CHEMBL3707464	Genome polyprotein	Hepatitis C virus genotype 3a (isolate NZL1) (...	38
1486	CHEMBL3707467	Peptidyl-prolyl cis-trans isomerase G	Homo sapiens	10
1487	CHEMBL3708265	7,8-dihydro-8-oxoguanine triphosphatase	Homo sapiens	26
1488	CHEMBL3710	Prostanoid EP3 receptor	Homo sapiens	332
1489	CHEMBL3713687	Cytochrome P450 26B1	Homo sapiens	16
1490	CHEMBL3714079	G-protein coupled receptor 84	Homo sapiens	322
1491	CHEMBL3714130	G-protein coupled receptor 6	Homo sapiens	264
1492	CHEMBL3714704	Kinase	Mus musculus	90
1493	CHEMBL3714705	Hepatocyte nuclear factor 4-alpha	Rattus norvegicus	10
1494	CHEMBL3717	Hepatocyte growth factor receptor	Homo sapiens	2433
1495	CHEMBL3718	Uridine phosphorylase 1	Mus musculus	48
1496	CHEMBL3719	Melanocortin receptor 4	Mus musculus	17
1497	CHEMBL3720	ATP-citrate synthase	Homo sapiens	13
1498	CHEMBL3721	Cytochrome P450 2C8	Homo sapiens	153
1499	CHEMBL3721308	Calcium release-activated calcium channel prot...	Rattus norvegicus	67
1500	CHEMBL3721311	6-phosphofructo-2-kinase/fructose-2,6-bisphosp...	Homo sapiens	18
1501	CHEMBL3724	Lysophosphatidic acid receptor Edg-4	Homo sapiens	49
1502	CHEMBL3726	Thymidine phosphorylase	Escherichia coli K-12	42
1503	CHEMBL3728	Serum albumin	Bos taurus	35
1504	CHEMBL3729	Carbonic anhydrase IV	Homo sapiens	35
1505	CHEMBL3730	Dihydropteridine reductase	Homo sapiens	15
1506	CHEMBL3733	Muscarinic acetylcholine receptor M1	Mus musculus	32
1507	CHEMBL3734641	Prolyl endopeptidase FAP	Bos taurus	19
1508	CHEMBL3735	Vascular cell adhesion protein 1	Homo sapiens	97
1509	CHEMBL3737	Serotonin 1a (5-HT1a) receptor	Mus musculus	31
1510	CHEMBL3738	Leukotriene A4 hydrolase	Mus musculus	47
1511	CHEMBL3739246	Urea transporter 2	Rattus norvegicus	13
1512	CHEMBL3739247	Urea transporter 1	Rattus norvegicus	15
1513	CHEMBL3740	Poly [ADP-ribose] polymerase-1	Mus musculus	95
1514	CHEMBL3741	Phosphodiesterase 6A	Bos taurus	19
1515	CHEMBL3745588	Low-density lipoprotein receptor-related prote...	Homo sapiens	12
1516	CHEMBL3746	11-beta-hydroxysteroid dehydrogenase 2	Homo sapiens	153
1517	CHEMBL3747	Calpain 1	Rattus norvegicus	17
1518	CHEMBL3751	Estrogen-related receptor beta	Homo sapiens	30
1519	CHEMBL3751647	Telomeric repeat-binding factor 2-interacting ...	Homo sapiens	21
1520	CHEMBL3753	Glutamate receptor ionotropic, AMPA 1	Rattus norvegicus	70
1521	CHEMBL3754	Beta-2 adrenergic receptor	Rattus norvegicus	24
1522	CHEMBL3759	Histamine H4 receptor	Homo sapiens	57
1523	CHEMBL3761	Beta-glucosidase	Homo sapiens	126
1524	CHEMBL3762	Voltage-gated L-type calcium channel alpha-1C ...	Rattus norvegicus	99
1525	CHEMBL3764	Urotensin II receptor	Homo sapiens	84
1526	CHEMBL3766	Vasopressin V2 receptor	Rattus norvegicus	314
1527	CHEMBL3768	Neprilysin	Oryctolagus cuniculus	201
1528	CHEMBL3769	Trypsin I	Bos taurus	78
1529	CHEMBL3769292	dCTP pyrophosphatase 1	Homo sapiens	32
1530	CHEMBL3769293	Solute carrier family 13 member 5	Homo sapiens	10
1531	CHEMBL3771	Human herpes virus 5 capsid protein P40	Human cytomegalovirus (strain AD169) (HHV-5) (...	182
1532	CHEMBL3772	Metabotropic glutamate receptor 1	Homo sapiens	616
1533	CHEMBL3774	Phosphodiesterase 1A	Bos taurus	20
1534	CHEMBL3774295	Lysine-specific demethylase 5B	Homo sapiens	97
1535	CHEMBL3775	Dual specificity phosphatase Cdc25A	Homo sapiens	238
1536	CHEMBL3776	Caspase-8	Homo sapiens	241
1537	CHEMBL3777	Metabotropic glutamate receptor 7	Homo sapiens	10
1538	CHEMBL3778	Interleukin-1 receptor-associated kinase 4	Homo sapiens	338
1539	CHEMBL3779760	Lysine-specific demethylase 2B	Homo sapiens	12
1540	CHEMBL3780	Small conductance calcium-activated potassium ...	Rattus norvegicus	68
1541	CHEMBL3783	Fatty acid synthase	Rattus norvegicus	47
1542	CHEMBL3784	Histone acetyltransferase p300	Homo sapiens	100
1543	CHEMBL3784909	Alpha-glucosidase	Schizosaccharomyces pombe (strain 972 / ATCC 2...	10
1544	CHEMBL3785	Hydroxycarboxylic acid receptor 2	Homo sapiens	239
1545	CHEMBL3788	Serine/threonine-protein kinase PLK4	Homo sapiens	112
1546	CHEMBL3795	Melanocortin receptor 1	Homo sapiens	99
1547	CHEMBL3797	Serine-protein kinase ATM	Homo sapiens	69
1548	CHEMBL3797016	C-terminal-binding protein 2	Homo sapiens	13
1549	CHEMBL3797017	Histone deacetylase 8	Schistosoma mansoni	39
1550	CHEMBL3797020	Lectin	Burkholderia cenocepacia (strain ATCC BAA-245 ...	10
1551	CHEMBL3798	Calcitonin gene-related peptide type 1 receptor	Homo sapiens	433
1552	CHEMBL3799	Neurokinin 3 receptor	Cavia porcellus	20
1553	CHEMBL3802	Neuropeptide Y receptor type 5	Mus musculus	167
1554	CHEMBL3807	T-cell protein-tyrosine phosphatase	Homo sapiens	435
1555	CHEMBL3808	S-adenosylmethionine decarboxylase 1	Rattus norvegicus	27
1556	CHEMBL3809	Nitric-oxide synthase, endothelial	Sus scrofa	13
1557	CHEMBL3813	Dipeptidyl peptidase IV	Sus scrofa	72
1558	CHEMBL3813586	Dehydrosqualene desaturase	Staphylococcus aureus (strain Newman)	24
1559	CHEMBL3815	Squalene synthetase	Rattus norvegicus	525
1560	CHEMBL3816	Cytosolic phospholipase A2	Homo sapiens	282
1561	CHEMBL3817	Bcl2-antagonist of cell death (BAD)	Homo sapiens	39
1562	CHEMBL3817724	Gamma-butyrobetaine dioxygenase	Pseudomonas sp. (strain AK-1)	14
1563	CHEMBL3819	Lysophosphatidic acid receptor Edg-2	Homo sapiens	108
1564	CHEMBL3820	Hexokinase type IV	Homo sapiens	76
1565	CHEMBL3831281	P2X2/P2X3 heterotrimeric receptor	Homo sapiens	150
1566	CHEMBL3831325	Uncharacterized protein	Pan troglodytes	40
1567	CHEMBL3832643	Kir3.1/Kir3.4	Rattus norvegicus	436
1568	CHEMBL3832644	ORAI1/STIM1	Homo sapiens	91
1569	CHEMBL3832645	ORAI1/STIM1	Rattus norvegicus	66
1570	CHEMBL3832646	fructose-2,6-bisphosphatase 3/4	Homo sapiens	18
1571	CHEMBL3832957	Metallo beta-lactamase	Pseudomonas aeruginosa	19
1572	CHEMBL3834	Tyrosine-protein kinase BMX	Homo sapiens	26
1573	CHEMBL3835	Serine/threonine-protein kinase NEK2	Homo sapiens	96
1574	CHEMBL3836	LIM domain kinase 1	Homo sapiens	234
1575	CHEMBL3837	Cathepsin L	Homo sapiens	861
1576	CHEMBL3840	Ribonucleoside-diphosphate reductase large chain	Herpes simplex virus (type 1 / strain 17)	22
1577	CHEMBL3847	AMP-activated protein kinase, beta-1 subunit	Homo sapiens	13
1578	CHEMBL3848	Receptor protein-tyrosine kinase erbB-2	Rattus norvegicus	13
1579	CHEMBL3849	Cytochrome P450 51	Homo sapiens	35
1580	CHEMBL3855	UDP-3-O-acyl-GlcNAc deacetylase	Pseudomonas aeruginosa (strain ATCC 15692 / PA...	247
1581	CHEMBL3858	Carnitine palmitoyltransferase 1A	Rattus norvegicus	482
1582	CHEMBL3859	Cytochrome P450 19A1	Rattus norvegicus	10
1583	CHEMBL3861	Pyruvate dehydrogenase kinase isoform 2	Homo sapiens	592
1584	CHEMBL3863	Protein kinase C mu	Homo sapiens	106
1585	CHEMBL3864	Protein-tyrosine phosphatase 2C	Homo sapiens	445
1586	CHEMBL3869	Matrix metalloproteinase 14	Homo sapiens	556
1587	CHEMBL3870	Matrix metalloproteinase 9	Rattus norvegicus	34
1588	CHEMBL3871	Aldehyde reductase	Rattus norvegicus	25
1589	CHEMBL3872	C-C chemokine receptor type 1	Mus musculus	43
1590	CHEMBL3878	Phosphodiesterase 6A	Homo sapiens	47
1591	CHEMBL3879	Metabotropic glutamate receptor 7	Rattus norvegicus	19
1592	CHEMBL3880	Heat shock protein HSP 90-alpha	Homo sapiens	706
1593	CHEMBL3881	Tissue inhibitor of metalloproteinases-3	Rattus norvegicus	30
1594	CHEMBL3883284	Integrin alpha-3/beta-3	Homo sapiens	24
1595	CHEMBL3883316	DNA excision repair protein ERCC-1/DNA repair ...	Homo sapiens	77
1596	CHEMBL3883319	Guanine nucleotide-binding protein G(I)/G(S)/G...	Homo sapiens	23
1597	CHEMBL3883323	Cyclin-C/Cyclin-dependent kinase 19	Homo sapiens	32
1598	CHEMBL3883328	Casein kinase II alpha'/ beta	Homo sapiens	83
1599	CHEMBL3884	Sodium/glucose cotransporter 2	Homo sapiens	753
1600	CHEMBL3885595	Integrin alpha-5/Neuronal acetylcholine recept...	Homo sapiens	13
1601	CHEMBL3885641	Solute carrier family 12 member 2/member 5	Homo sapiens	22
1602	CHEMBL3885653	Voltage-dependent L-type calcium channel subun...	Rattus norvegicus	22
1603	CHEMBL3886	Mixed lineage kinase 7	Homo sapiens	13
1604	CHEMBL3890	Selectin E	Homo sapiens	172
1605	CHEMBL3891	Calpain 1	Homo sapiens	323
1606	CHEMBL3892	Sphingosine 1-phosphate receptor Edg-3	Homo sapiens	366
1607	CHEMBL3896	Voltage-gated calcium channel alpha2/delta sub...	Homo sapiens	26
1608	CHEMBL3898	Bone morphogenetic protein 1	Homo sapiens	331
1609	CHEMBL3900	Leukocyte proteinase 3	Homo sapiens	27
1610	CHEMBL3902	Glutathione S-transferase Pi	Homo sapiens	99
1611	CHEMBL3905	Tyrosine-protein kinase Lyn	Homo sapiens	234
1612	CHEMBL3906	Ribosomal protein S6 kinase alpha 2	Homo sapiens	94
1613	CHEMBL3910	11-beta-hydroxysteroid dehydrogenase 1	Mus musculus	926
1614	CHEMBL3911	Leukotriene B4 receptor 1	Homo sapiens	238
1615	CHEMBL3917	Thyroid hormone receptor beta-1	Rattus norvegicus	43
1616	CHEMBL3918	Receptor-type tyrosine-protein phosphatase alpha	Homo sapiens	16
1617	CHEMBL3919	Potassium-transporting ATPase alpha chain 1	Sus scrofa	36
1618	CHEMBL3920	Protein kinase C theta	Homo sapiens	496
1619	CHEMBL3921	Heparanase	Homo sapiens	161
1620	CHEMBL3922	Methionine aminopeptidase 2	Homo sapiens	350
1621	CHEMBL3924	Dual specificity phosphatase 22	Homo sapiens	31
1622	CHEMBL3927	SARS coronavirus 3C-like proteinase	SARS coronavirus	73
1623	CHEMBL3933	Prostanoid DP receptor	Mus musculus	73
1624	CHEMBL3935	Serine/threonine-protein kinase Aurora-C	Homo sapiens	30
1625	CHEMBL3942	Neurokinin 1 receptor	Cavia porcellus	223
1626	CHEMBL3943	Histamine H1 receptor	Cavia porcellus	197
1627	CHEMBL3945	Choline acetylase	Rattus norvegicus	30
1628	CHEMBL3946	Mannose-6-phosphate isomerase	Candida albicans (strain SC5314 / ATCC MYA-287...	12
1629	CHEMBL3948	Angiotensin II type 1a (AT-1a) receptor	Oryctolagus cuniculus	926
1630	CHEMBL3949	Endothelin receptor ET-B	Sus scrofa	338
1631	CHEMBL3952	Kappa opioid receptor	Cavia porcellus	305
1632	CHEMBL3955	Fibronectin receptor alpha	Homo sapiens	10
1633	CHEMBL3957	Phospho-N-acetylmuramoyl-pentapeptide-transferase	Escherichia coli K-12	104
1634	CHEMBL3959	Quinone reductase 2	Homo sapiens	241
1635	CHEMBL3961	MAP kinase p38 beta	Homo sapiens	137
1636	CHEMBL3963	Dihydrofolate reductase	Plasmodium berghei str. ANKA	35
1637	CHEMBL3964	Phospholipase C-gamma-1	Homo sapiens	54
1638	CHEMBL3965	Leucine aminopeptidase	Homo sapiens	10
1639	CHEMBL3972	GAR transformylase	Homo sapiens	47
1640	CHEMBL3973	Fibroblast growth factor receptor 4	Homo sapiens	40
1641	CHEMBL3974	Proteinase-activated receptor 1	Homo sapiens	608
1642	CHEMBL3975	Fructose-1,6-bisphosphatase	Homo sapiens	413
1643	CHEMBL3976	Dipeptidyl peptidase II	Homo sapiens	1044
1644	CHEMBL3979	Peroxisome proliferator-activated receptor delta	Homo sapiens	367
1645	CHEMBL3980	Serine/threonine-protein kinase 17B	Homo sapiens	27
1646	CHEMBL3983	Dual specificity protein kinase TTK	Homo sapiens	358
1647	CHEMBL3985	Voltage-dependent calcium channel alpha2delta ...	Sus scrofa	44
1648	CHEMBL3986	GABA receptor subunit	Musca domestica	19
1649	CHEMBL3988	Ephrin type-A receptor 4	Homo sapiens	10
1650	CHEMBL3988584	Dihydrolipoyllysine-residue acetyltransferase ...	Mycobacterium tuberculosis (strain ATCC 25618 ...	25
1651	CHEMBL3988585	Dihydrolipoyl dehydrogenase	Mycobacterium tuberculosis (strain ATCC 25618 ...	26
1652	CHEMBL3988586	DNA polymerase	Vaccinia virus (strain Western Reserve) (VACV)...	25
1653	CHEMBL3988595	Uracil-DNA glycosylase	Vaccinia virus (strain Copenhagen) (VACV)	31
1654	CHEMBL3988596	Glycylpeptide N-tetradecanoyltransferase	Trypanosoma brucei brucei (strain 927/4 GUTat1...	19
1655	CHEMBL3988607	Plasmepsin 4	Plasmodium falciparum	10
1656	CHEMBL3991	Coagulation factor VII	Homo sapiens	117
1657	CHEMBL3994	Enoyl-[acyl-carrier-protein] reductase	Staphylococcus aureus subsp. aureus MRSA252	71
1658	CHEMBL3996	Oxytocin receptor	Rattus norvegicus	264
1659	CHEMBL3998	Dopamine D2 receptor	Bos taurus	131
1660	CHEMBL3999	Cell division protein ftsZ	Escherichia coli K-12	25
1661	CHEMBL4001	Histone deacetylase 1	Mus musculus	54
1662	CHEMBL4005	PI3-kinase p110-alpha subunit	Homo sapiens	3728
1663	CHEMBL4009	Human herpesvirus 6 DNA polymerase	Human herpesvirus 6A (strain Uganda-1102) (HHV...	25
1664	CHEMBL401	Glutamate [NMDA] receptor subunit epsilon 3	Rattus norvegicus	90
1665	CHEMBL4010	Human herpesvirus 6 protease	Human herpesvirus 6A (strain Uganda-1102) (HHV...	33
1666	CHEMBL4012	Dihydrofolate reductase	Lactococcus lactis subsp. lactis (strain IL140...	19
1667	CHEMBL4013	Human herpesvirus 4 protease/capsid scaffold p...	Epstein-Barr virus (strain B95-8) (HHV-4) (Hum...	29
1668	CHEMBL4014	Tyrosine-protein kinase ABL2	Homo sapiens	15
1669	CHEMBL4015	C-C chemokine receptor type 2	Homo sapiens	1532
1670	CHEMBL4017	Sodium channel protein type X alpha subunit	Rattus norvegicus	278
1671	CHEMBL4018	Neuropeptide Y receptor type 2	Homo sapiens	346
1672	CHEMBL402	HMG-CoA reductase	Homo sapiens	186
1673	CHEMBL4026	Signal transducer and activator of transcripti...	Homo sapiens	532
1674	CHEMBL4027	Neurokinin 1 receptor	Rattus norvegicus	101
1675	CHEMBL4028	Thromboxane-A synthase	Rattus norvegicus	163
1676	CHEMBL4029	Interleukin-8 receptor A	Homo sapiens	177
1677	CHEMBL4032	Dihydropteroate synthase	Escherichia coli K-12	37
1678	CHEMBL4033	Cyclooxygenase-2	Canis lupus familiaris	112
1679	CHEMBL4035	Prolyl endopeptidase	Rattus norvegicus	60
1680	CHEMBL4036	Cyclin-dependent kinase 5	Homo sapiens	146
1681	CHEMBL4037	Carnitine palmitoyltransferase 2	Rattus norvegicus	171
1682	CHEMBL4038	Sorbitol dehydrogenase	Rattus norvegicus	17
1683	CHEMBL4039	Choline acetylase	Homo sapiens	20
1684	CHEMBL4040	MAP kinase ERK2	Homo sapiens	856
1685	CHEMBL4042	Cyclooxygenase-1	Rattus norvegicus	32
1686	CHEMBL4048	Malate dehydrogenase cytoplasmic	Sus scrofa	10
1687	CHEMBL4049	Aldehyde reductase	Sus scrofa	14
1688	CHEMBL4050	FK506 binding protein 4	Homo sapiens	39
1689	CHEMBL4051	Cystic fibrosis transmembrane conductance regu...	Homo sapiens	118
1690	CHEMBL4054	GABA transporter 1	Rattus norvegicus	41
1691	CHEMBL4062	Calpain 1	Sus scrofa	74
1692	CHEMBL4065	Carboxypeptidase B	Sus scrofa	23
1693	CHEMBL4068	Chymase	Homo sapiens	340
1694	CHEMBL4069	Corticotropin releasing factor receptor 2	Homo sapiens	25
1695	CHEMBL4070	Casein kinase II alpha (prime)	Homo sapiens	276
1696	CHEMBL4071	Cathepsin G	Homo sapiens	151
1697	CHEMBL4072	Cathepsin B	Homo sapiens	647
1698	CHEMBL4073	Matrix metalloproteinase 7	Homo sapiens	360
1699	CHEMBL4074	Angiotensin-converting enzyme	Oryctolagus cuniculus	522
1700	CHEMBL4076	Sodium/calcium exchanger 1	Homo sapiens	360
1701	CHEMBL4077	Melanocortin receptor 1	Mus musculus	16
1702	CHEMBL4078	Acetylcholinesterase	Electrophorus electricus	2953
1703	CHEMBL4079	G-protein coupled receptor kinase 2	Homo sapiens	79
1704	CHEMBL4080	Bombesin receptor subtype-3	Homo sapiens	114
1705	CHEMBL4081	Coagulation factor III	Homo sapiens	84
1706	CHEMBL4082	Beta-glucuronidase	Bos taurus	88
1707	CHEMBL4085	Cytochrome P450 2A5	Mus musculus	40
1708	CHEMBL4086	Prostanoid EP4 receptor	Rattus norvegicus	33
1709	CHEMBL4087	Bradykinin B1 receptor	Oryctolagus cuniculus	32
1710	CHEMBL4088	Topoisomerase IV subunit A	Staphylococcus aureus	58
1711	CHEMBL4089	UDP-N-acetylmuramate dehydrogenase	Staphylococcus aureus	24
1712	CHEMBL4090	Protein kinase Pfmrk	Plasmodium falciparum	89
1713	CHEMBL4091	1-deoxyxylulose-5-phosphate reductoisomerase	Escherichia coli K-12	83
1714	CHEMBL4092	c-Jun N-terminal kinase 3	Rattus norvegicus	57
1715	CHEMBL4093	LXR-beta	Homo sapiens	468
1716	CHEMBL4096	Cellular tumor antigen p53	Homo sapiens	20
1717	CHEMBL4098	Cathepsin S	Mus musculus	36
1718	CHEMBL4100	Phospholipase C-gamma-2	Homo sapiens	14
1719	CHEMBL4101	cAMP-dependent protein kinase alpha-catalytic ...	Homo sapiens	57
1720	CHEMBL4102	Cyclooxygenase-2	Ovis aries	594
1721	CHEMBL4105	Serotonin 1d (5-HT1d) receptor	Sus scrofa	109
1722	CHEMBL4106	Cathepsin D	Bos taurus	167
1723	CHEMBL4111	Bradykinin B2 receptor	Cavia porcellus	230
1724	CHEMBL4114	Beta-lactamase	Staphylococcus aureus	70
1725	CHEMBL4116	Alcohol dehydrogenase class III	Homo sapiens	43
1726	CHEMBL4117	Zinc aminopeptidase	Plasmodium falciparum FcB1/Columbia	40
1727	CHEMBL4123	Neurotensin receptor 1	Homo sapiens	44
1728	CHEMBL4124	Histamine H3 receptor	Rattus norvegicus	11
1729	CHEMBL4125	Platelet-derived growth factor receptor beta	Rattus norvegicus	23
1730	CHEMBL4128	Tyrosine-protein kinase TIE-2	Homo sapiens	642
1731	CHEMBL4130	Endothelin receptor ET-A	Sus scrofa	143
1732	CHEMBL4132	Voltage-gated L-type calcium channel alpha-1D ...	Rattus norvegicus	240
1733	CHEMBL4133	Cyclooxygenase-1	Canis lupus familiaris	86
1734	CHEMBL4135	Geranylgeranyl transferase type I beta subunit	Homo sapiens	83
1735	CHEMBL4136	Phospholipase A2 group 1VB	Homo sapiens	41
1736	CHEMBL4137	Glyceraldehyde-3-phosphate dehydrogenase cytos...	Leishmania mexicana	40
1737	CHEMBL4138	Voltage-gated L-type calcium channel alpha-1D ...	Homo sapiens	26
1738	CHEMBL4140	Epoxide hydratase	Mus musculus	198
1739	CHEMBL4142	Fibroblast growth factor receptor 2	Homo sapiens	261
1740	CHEMBL4143	Calpain 2	Sus scrofa	904
1741	CHEMBL4145	Histone deacetylase 9	Homo sapiens	131
1742	CHEMBL4150	Enoyl-acyl-carrier protein reductase	Plasmodium falciparum	130
1743	CHEMBL4151	Hexokinase	Trypanosoma cruzi	17
1744	CHEMBL4158	Fatty acid synthase	Homo sapiens	531
1745	CHEMBL4161	Urease	Canavalia ensiformis	249
1746	CHEMBL4162	Protein-tyrosine phosphatase 4A3	Homo sapiens	38
1747	CHEMBL4163	Toll-like receptor 2	Homo sapiens	18
1748	CHEMBL4167	Phospholipase A2 group V	Mus musculus	13
1749	CHEMBL4174	Sialidase 4	Homo sapiens	11
1750	CHEMBL4176	Alpha-L-fucosidase I	Homo sapiens	57
1751	CHEMBL4179	c-Jun N-terminal kinase 2	Homo sapiens	568
1752	CHEMBL4181	S-adenosylmethionine decarboxylase 1	Homo sapiens	22
1753	CHEMBL4184	Lysosomal acid lipase/cholesteryl ester hydrolase	Homo sapiens	11
1754	CHEMBL4187	Sodium channel protein type II alpha subunit	Homo sapiens	102
1755	CHEMBL4188	Rhodesain	Trypanosoma brucei rhodesiense	85
1756	CHEMBL4191	Monoglyceride lipase	Homo sapiens	343
1757	CHEMBL4193	Alpha-mannosidase	Glycine max	16
1758	CHEMBL4198	Inhibitor of apoptosis protein 3	Homo sapiens	449
1759	CHEMBL4199	Heat shock protein HSP 90 (HSC82)	Saccharomyces cerevisiae S288c	14
1760	CHEMBL4201	Group IIE secretory phospholipase A2	Mus musculus	12
1761	CHEMBL4203	Dual specificity protein kinase CLK4	Homo sapiens	153
1762	CHEMBL4204	MAP kinase signal-integrating kinase 2	Homo sapiens	205
1763	CHEMBL4208	Proteasome component C5	Homo sapiens	48
1764	CHEMBL4213	Cell division protein FtsZ	Mycobacterium tuberculosis	18
1765	CHEMBL4218	Alpha trans-inducing protein (VP16)	Herpes simplex virus (type 1 / strain 17)	234
1766	CHEMBL4224	Dual specificty protein kinase CLK1	Homo sapiens	187
1767	CHEMBL4225	Dual specificity protein kinase CLK2	Homo sapiens	56
1768	CHEMBL4226	Dual specificity protein kinase CLK3	Homo sapiens	28
1769	CHEMBL4228	GABA transporter 2	Mus musculus	69
1770	CHEMBL4229	Hydroxyacid oxidase 1	Homo sapiens	15
1771	CHEMBL4234	Estradiol 17-beta-dehydrogenase 3	Homo sapiens	180
1772	CHEMBL4235	11-beta-hydroxysteroid dehydrogenase 1	Homo sapiens	2628
1773	CHEMBL4237	Ribosomal protein S6 kinase alpha 5	Homo sapiens	79
1774	CHEMBL4241	Squalene monooxygenase	Rattus norvegicus	58
1775	CHEMBL4244	Legumain	Homo sapiens	84
1776	CHEMBL4245	Estrogen-related receptor gamma	Homo sapiens	14
1777	CHEMBL4246	Tyrosine-protein kinase TEC	Homo sapiens	17
1778	CHEMBL4247	ALK tyrosine kinase receptor	Homo sapiens	907
1779	CHEMBL4255	Malate dehydrogenase	Thermus thermophilus	18
1780	CHEMBL4259	Human herpesvirus 5 chemokine receptor	Human cytomegalovirus (strain AD169) (HHV-5) (...	20
1781	CHEMBL4261	Hypoxia-inducible factor 1 alpha	Homo sapiens	151
1782	CHEMBL4263	Acetolactate synthase	Arabidopsis thaliana	34
1783	CHEMBL4265	CG8425-PA [Drosophila melanogaster]	Drosophila melanogaster	15
1784	CHEMBL4267	TGF-beta receptor type II	Homo sapiens	56
1785	CHEMBL4270	Matrix metalloproteinase 10	Homo sapiens	43
1786	CHEMBL4281	Group IID secretory phospholipase A2	Homo sapiens	19
1787	CHEMBL4282	Serine/threonine-protein kinase AKT	Homo sapiens	2163
1788	CHEMBL4290	Trypsin II	Rattus norvegicus	17
1789	CHEMBL4296	Sodium channel protein type IX alpha subunit	Homo sapiens	3136
1790	CHEMBL4302	P-glycoprotein 1	Homo sapiens	599
1791	CHEMBL4303	Heat shock protein HSP 90-beta	Homo sapiens	418
1792	CHEMBL4304	Calcium-activated potassium channel subunit al...	Homo sapiens	66
1793	CHEMBL4305	Intermediate conductance calcium-activated pot...	Homo sapiens	51
1794	CHEMBL4306	Voltage-gated potassium channel subunit Kv1.5	Homo sapiens	640
1795	CHEMBL4308	Bradykinin B1 receptor	Homo sapiens	353
1796	CHEMBL4309	Serine/threonine-protein kinase NEK6	Homo sapiens	11
1797	CHEMBL4314	Imipenem-hydrolyzing beta-lactamase	Enterobacter cloacae	13
1798	CHEMBL4315	Purinergic receptor P2Y1	Homo sapiens	154
1799	CHEMBL4316	Sodium/glucose cotransporter 2	Rattus norvegicus	11
1800	CHEMBL4319	UDP-N-acetylmuramoylalanine-D-glutamyl-lysine-...	Streptococcus pneumoniae R6	32
1801	CHEMBL4321	Cyclooxygenase-2	Mus musculus	565
1802	CHEMBL4323	Phospholipase A2 group V	Homo sapiens	26
1803	CHEMBL4327	Fatty acid transport protein 4	Homo sapiens	32
1804	CHEMBL4328	Betaine--homocysteine S-methyltransferase 1	Homo sapiens	16
1805	CHEMBL4329	Kappa opioid receptor	Mus musculus	51
1806	CHEMBL4330	Cysteinyl leukotriene receptor 2	Homo sapiens	83
1807	CHEMBL4333	Sphingosine 1-phosphate receptor Edg-1	Homo sapiens	510
1808	CHEMBL4334	Prostaglandin-H2 D-isomerase	Mus musculus	29
1809	CHEMBL4335	MAP kinase p38 beta	Mus musculus	34
1810	CHEMBL4336	Prostanoid EP3 receptor	Mus musculus	131
1811	CHEMBL4338	Purine nucleoside phosphorylase	Homo sapiens	96
1812	CHEMBL4342	Group X secretory phospholipase A2	Homo sapiens	63
1813	CHEMBL4343	DNA polymerase beta	Rattus norvegicus	47
1814	CHEMBL4349	N-acylsphingosine-amidohydrolase	Homo sapiens	60
1815	CHEMBL4350	Histidinol dehydrogenase	Brassica oleracea var. capitata	12
1816	CHEMBL4352	Dipeptidyl peptidase II	Rattus norvegicus	11
1817	CHEMBL4354	Mu opioid receptor	Cavia porcellus	508
1818	CHEMBL4358	Arachidonate 15-lipoxygenase	Oryctolagus cuniculus	169
1819	CHEMBL4361	Induced myeloid leukemia cell differentiation ...	Homo sapiens	1288
1820	CHEMBL4367	Tyrosine-protein kinase TXK	Homo sapiens	26
1821	CHEMBL4370	UDP-glucuronosyltransferase 2B7	Homo sapiens	49
1822	CHEMBL4372	Anthrax lethal factor	Bacillus anthracis	292
1823	CHEMBL4374	Photoreceptor-specific nuclear receptor	Homo sapiens	125
1824	CHEMBL4376	Dual-specificity tyrosine-phosphorylation regu...	Homo sapiens	84
1825	CHEMBL4378	Phospholipase A2 group 1B	Mus musculus	14
1826	CHEMBL4383	Gastric inhibitory polypeptide receptor	Homo sapiens	115
1827	CHEMBL4386	Vacuolar-type proton translocating pyrophospha...	Trypanosoma brucei	59
1828	CHEMBL4391	Fructose-1,6-bisphosphatase	Rattus norvegicus	70
1829	CHEMBL4393	Matrix metalloproteinase 12	Homo sapiens	312
1830	CHEMBL4394	Sphingosine kinase 1	Homo sapiens	153
1831	CHEMBL4398	Purinergic receptor P2Y2	Homo sapiens	31
1832	CHEMBL4404	Tyrosine-protein phosphatase yopH	Yersinia enterocolitica	10
1833	CHEMBL4408	Phosphodiesterase 8B	Homo sapiens	128
1834	CHEMBL4409	Phosphodiesterase 10A	Homo sapiens	2534
1835	CHEMBL4411	Prostaglandin E synthase 2	Homo sapiens	30
1836	CHEMBL4414	Plasmepsin 2	Plasmodium falciparum	192
1837	CHEMBL4420	Hydroxycarboxylic acid receptor 2	Mus musculus	36
1838	CHEMBL4422	Free fatty acid receptor 1	Homo sapiens	81
1839	CHEMBL4423	C-C chemokine receptor type 6	Homo sapiens	222
1840	CHEMBL4425	Phosphodiesterase 1B	Homo sapiens	31
1841	CHEMBL4426	Phospholipase A2 group 1B	Homo sapiens	421
1842	CHEMBL4427	Prostanoid DP receptor	Homo sapiens	286
1843	CHEMBL4428	Prostaglandin I2 synthase	Homo sapiens	31
1844	CHEMBL4429	Neurokinin 3 receptor	Homo sapiens	263
1845	CHEMBL4430	Cytochrome P450 17A1	Rattus norvegicus	196
1846	CHEMBL4431	Retinoid X receptor alpha	Rattus norvegicus	16
1847	CHEMBL4438	Serine/threonine protein phosphatase PP1-gamma...	Homo sapiens	12
1848	CHEMBL4439	TGF-beta receptor type I	Homo sapiens	656
1849	CHEMBL4441	C-X-C chemokine receptor type 3	Homo sapiens	695
1850	CHEMBL4444	Vitamin K-dependent protein C	Homo sapiens	42
1851	CHEMBL4445	Serine/threonine protein phosphatase 2B cataly...	Homo sapiens	17
1852	CHEMBL4446	Kallikrein 4	Homo sapiens	10
1853	CHEMBL4447	Kallikrein 5	Homo sapiens	26
1854	CHEMBL4450	UDP-galactopyranose mutase	Mycobacterium tuberculosis	18
1855	CHEMBL4452	Protein-tyrosine phosphatase 1	Saccharomyces cerevisiae S288c	15
1856	CHEMBL4454	Tyrosine-protein kinase FGR	Homo sapiens	30
1857	CHEMBL4461	NAD-dependent deacetylase sirtuin 3	Homo sapiens	144
1858	CHEMBL4462	NAD-dependent deacetylase sirtuin 2	Homo sapiens	505
1859	CHEMBL4463	Platelet-activating factor acetylhydrolase IB ...	Homo sapiens	10
1860	CHEMBL4464	Acyl coenzyme A:cholesterol acyltransferase 1	Mus musculus	96
1861	CHEMBL4465	Acyl coenzyme A:cholesterol acyltransferase 2	Homo sapiens	132
1862	CHEMBL4470	Signal peptidase I	Escherichia coli K-12	19
1863	CHEMBL4471	Thrombin	Bos taurus	557
1864	CHEMBL4472	Trypsin II	Bos taurus	11
1865	CHEMBL4477	Metabotropic glutamate receptor 1	Rattus norvegicus	248
1866	CHEMBL4478	Voltage-gated N-type calcium channel alpha-1B ...	Homo sapiens	325
1867	CHEMBL4481	Nitric oxide synthase, inducible	Homo sapiens	665
1868	CHEMBL4482	Serine/threonine-protein kinase PAK 4	Homo sapiens	25
1869	CHEMBL4484	Casein kinase I delta	Rattus norvegicus	23
1870	CHEMBL4487	Serine/threonine-protein kinase PAK 2	Homo sapiens	11
1871	CHEMBL4497	NADH-ubiquinone oxidoreductase chain 1	Bos taurus	77
1872	CHEMBL4501	Ribosomal protein S6 kinase 1	Homo sapiens	666
1873	CHEMBL4502	Cytidine deaminase	Homo sapiens	20
1874	CHEMBL4505	Inositol-1(or 4)-monophosphatase 1	Bos taurus	23
1875	CHEMBL4506	NAD-dependent deacetylase sirtuin 1	Homo sapiens	390
1876	CHEMBL4507	High-affinity choline transporter	Homo sapiens	20
1877	CHEMBL4508	Glutaminyl-peptide cyclotransferase	Homo sapiens	159
1878	CHEMBL4510	Cysteine protease falcipain-3	Plasmodium falciparum	22
1879	CHEMBL4511	Replicative DNA helicase	Pseudomonas aeruginosa (strain ATCC 15692 / PA...	12
1880	CHEMBL4512	Fatty acid synthase	Plasmodium falciparum	24
1881	CHEMBL4513	3-oxoacyl-acyl-carrier protein reductase	Plasmodium falciparum	15
1882	CHEMBL4516	Serine/threonine-protein kinase MRCK-A	Homo sapiens	22
1883	CHEMBL4521	Cytochrome P450 24A1	Homo sapiens	55
1884	CHEMBL4523	Serine/threonine-protein kinase PIM2	Homo sapiens	965
1885	CHEMBL4525	Serine/threonine-protein kinase 17A	Homo sapiens	25
1886	CHEMBL4527	TRAF2- and NCK-interacting kinase	Homo sapiens	115
1887	CHEMBL4530	Coagulation factor XIII	Homo sapiens	104
1888	CHEMBL4540	Phosphotyrosine-protein phosphatase PTPB	Mycobacterium tuberculosis	35
1889	CHEMBL4542	Probable low molecular weight protein-tyrosine...	Mycobacterium tuberculosis	23
1890	CHEMBL4547	Thioredoxin reductase	Plasmodium falciparum 3D7	10
1891	CHEMBL4549	Apolipoprotein B-100	Homo sapiens	49
1892	CHEMBL4550	5-lipoxygenase activating protein	Homo sapiens	554
1893	CHEMBL4552	Peripheral-type benzodiazepine receptor	Rattus norvegicus	285
1894	CHEMBL4554	Neurokinin 2 receptor	Rattus norvegicus	14
1895	CHEMBL4556	Glycine transporter 1	Rattus norvegicus	79
1896	CHEMBL4559	Aldose reductase	Sus scrofa	91
1897	CHEMBL4561	Neuropeptide Y receptor type 5	Homo sapiens	740
1898	CHEMBL4564	Dihydrofolate reductase	Mus musculus	85
1899	CHEMBL4565	DNA polymerase beta	Mus musculus	14
1900	CHEMBL4566	Endothelin receptor ET-A	Rattus norvegicus	713
1901	CHEMBL4573	Metabotropic glutamate receptor 6	Homo sapiens	23
1902	CHEMBL4575	Dual-specificity tyrosine-phosphorylation regu...	Homo sapiens	19
1903	CHEMBL4576	Homeodomain-interacting protein kinase 2	Homo sapiens	10
1904	CHEMBL4578	Maternal embryonic leucine zipper kinase	Homo sapiens	714
1905	CHEMBL4580	Thymidine kinase, mitochondrial	Homo sapiens	42
1906	CHEMBL4581	Kinesin-like protein 1	Homo sapiens	755
1907	CHEMBL4586	Seed lipoxygenase-1	Glycine max	101
1908	CHEMBL4588	Matrix metalloproteinase 8	Homo sapiens	573
1909	CHEMBL4589	Glutathione S-transferase Mu 2	Homo sapiens	37
1910	CHEMBL4592	Amine oxidase, copper containing	Rattus norvegicus	59
1911	CHEMBL4593	Beta-secretase 1	Mus musculus	32
1912	CHEMBL4595	Lysophosphatidic acid receptor Edg-2	Rattus norvegicus	14
1913	CHEMBL4596	C-C chemokine receptor type 8	Homo sapiens	117
1914	CHEMBL4599	Tyrosine kinase non-receptor protein 2	Homo sapiens	361
1915	CHEMBL4600	Serine/threonine-protein kinase PAK 1	Homo sapiens	113
1916	CHEMBL4601	Tyrosine-protein kinase BRK	Homo sapiens	127
1917	CHEMBL4605	Oligopeptide transporter small intestine isoform	Homo sapiens	17
1918	CHEMBL4607	Angiotensin II type 2 (AT-2) receptor	Homo sapiens	279
1919	CHEMBL4608	Melanocortin receptor 5	Homo sapiens	138
1920	CHEMBL4609	Human immunodeficiency virus type 1 Tat protein	Human immunodeficiency virus type 1 group M su...	31
1921	CHEMBL4610	Xaa-Pro aminopeptidase 2	Homo sapiens	11
1922	CHEMBL4611	Complement C1r	Homo sapiens	57
1923	CHEMBL4613	Bradykinin B1 receptor	Rattus norvegicus	22
1924	CHEMBL4615	NH(3)-dependent NAD(+) synthetase	Bacillus subtilis (strain 168)	33
1925	CHEMBL4616	Ghrelin receptor	Homo sapiens	706
1926	CHEMBL4617	Phenylethanolamine N-methyltransferase	Homo sapiens	26
1927	CHEMBL4618	Leukotriene A4 hydrolase	Homo sapiens	463
1928	CHEMBL4619	Phosphodiesterase 1C	Homo sapiens	48
1929	CHEMBL4620	Hepatitis C virus polyprotein	Hepatitis C virus genotype 1a (isolate 1) (HCV)	190
1930	CHEMBL4622	Beta-glucosidase A	Caldicellulosiruptor saccharolyticus	14
1931	CHEMBL4623	UDP-N-acetylmuramate--L-alanine ligase	Staphylococcus aureus	11
1932	CHEMBL4624	Fibonectin-binding protein C	Mycobacterium tuberculosis	18
1933	CHEMBL4625	Apoptosis regulator Bcl-X	Homo sapiens	409
1934	CHEMBL4630	Serine/threonine-protein kinase Chk1	Homo sapiens	1669
1935	CHEMBL4631	Endothelin receptor ET-B	Rattus norvegicus	97
1936	CHEMBL4632	Palmitoyl-CoA oxidase	Rattus norvegicus	64
1937	CHEMBL4633	Voltage-gated potassium channel subunit Kv1.3	Homo sapiens	310
1938	CHEMBL4636	Prolyl-tRNA synthetase	Candida albicans	27
1939	CHEMBL4640	Phosphodiesterase 8A	Homo sapiens	10
1940	CHEMBL4641	Voltage-gated T-type calcium channel alpha-1G ...	Homo sapiens	288
1941	CHEMBL4642	Serotonin transporter	Mus musculus	14
1942	CHEMBL4644	Melanocortin receptor 3	Homo sapiens	118
1943	CHEMBL4647	Peptide deformylase mitochondrial	Homo sapiens	45
1944	CHEMBL4648	Diamine oxidase	Rattus norvegicus	19
1945	CHEMBL4649	Corticotropin releasing factor receptor 1	Rattus norvegicus	463
1946	CHEMBL4650	Phosphodiesterase 2A	Rattus norvegicus	14
1947	CHEMBL4653	Dipeptidyl peptidase IV	Rattus norvegicus	194
1948	CHEMBL4657	Dipeptidyl peptidase VIII	Homo sapiens	901
1949	CHEMBL4660	Lymphocyte differentiation antigen CD38	Homo sapiens	141
1950	CHEMBL4662	Proteasome Macropain subunit MB1	Homo sapiens	261
1951	CHEMBL4664	Poly [ADP-ribose] polymerase 1	Rattus norvegicus	33
1952	CHEMBL4666	Steroidogenic factor 1	Homo sapiens	20
1953	CHEMBL4669	Histone acetyltransferase GCN5	Saccharomyces cerevisiae S288c	21
1954	CHEMBL4674	MAP kinase p38 gamma	Homo sapiens	61
1955	CHEMBL4675	Tripeptidyl aminopeptidase	Rattus norvegicus	30
1956	CHEMBL4677	Apoptosis regulator Bcl-W	Homo sapiens	10
1957	CHEMBL4679	Branched-chain-amino-acid transferase	Homo sapiens	30
1958	CHEMBL4681	Aldo-keto-reductase family 1 member C3	Homo sapiens	407
1959	CHEMBL4683	Fibroblast activation protein alpha	Homo sapiens	185
1960	CHEMBL4685	Indoleamine 2,3-dioxygenase	Homo sapiens	436
1961	CHEMBL4687	Plasmepsin 1	Plasmodium falciparum	45
1962	CHEMBL4690	Phenylalanyl-tRNA synthetase alpha chain	Streptococcus pyogenes serotype M18 (strain MG...	14
1963	CHEMBL4691	Proteinase activated receptor 4	Homo sapiens	573
1964	CHEMBL4692	HLA-DR antigens-associated invariant chain	Homo sapiens	25
1965	CHEMBL4693	Sarcoplasmic/endoplasmic reticulum calcium ATP...	Oryctolagus cuniculus	16
1966	CHEMBL4696	Glycogen phosphorylase, muscle form	Oryctolagus cuniculus	302
1967	CHEMBL4697	Hexose transporter 1	Plasmodium falciparum	419
1968	CHEMBL4698	Malonyl-CoA decarboxylase	Homo sapiens	264
1969	CHEMBL4699	Isoprenylcysteine carboxyl methyltransferase	Homo sapiens	231
1970	CHEMBL4701	Histamine H1 receptor	Rattus norvegicus	26
1971	CHEMBL4702	Dopamine beta-hydroxylase	Bos taurus	75
1972	CHEMBL4707	Matrix metalloproteinase 26	Homo sapiens	14
1973	CHEMBL4708	Serine/threonine-protein kinase MST2	Homo sapiens	19
1974	CHEMBL4713	Carboxypeptidase N, catalytic subunit	Homo sapiens	16
1975	CHEMBL4715	Phospholipase A2 group 1B	Sus scrofa	48
1976	CHEMBL4716	Phosphodiesterase 7B	Homo sapiens	20
1977	CHEMBL4718	MAP kinase-interacting serine/threonine-protei...	Homo sapiens	83
1978	CHEMBL4719	Nitric-oxide synthase, brain	Mus musculus	22
1979	CHEMBL4720	Glucagon receptor	Rattus norvegicus	40
1980	CHEMBL4722	Serine/threonine-protein kinase Aurora-A	Homo sapiens	2206
1981	CHEMBL4729	Cytochrome P450 2B6	Homo sapiens	97
1982	CHEMBL4730	Melanin-concentrating hormone receptor 1	Mus musculus	64
1983	CHEMBL4732	UDP-N-acetylmuramoylalanine--D-glutamate ligase	Escherichia coli K-12	11
1984	CHEMBL4734	Holo-[acyl-carrieir-protein] synthase	Bacillus subtilis (strain 168)	19
1985	CHEMBL4736	DNA excision repair protein ERCC-5	Homo sapiens	59
1986	CHEMBL4744	Alpha-2a adrenergic receptor	Bos taurus	45
1987	CHEMBL4747	Neuronal acetylcholine receptor subunit alpha-6	Rattus norvegicus	16
1988	CHEMBL4748	Heat shock protein 90 beta	Canis lupus familiaris	10
1989	CHEMBL4750	Dual-specificity tyrosine-phosphorylation regu...	Mus musculus	12
1990	CHEMBL4752	Farnesyl diphosphate synthase	Trypanosoma cruzi	26
1991	CHEMBL4754	Glutamyl-tRNA(Gln) amidotransferase subunit C	Streptococcus pyogenes serotype M1	10
1992	CHEMBL4756	Ricin	Ricinus communis	27
1993	CHEMBL4760	Deoxynucleoside kinase	Drosophila melanogaster	33
1994	CHEMBL4761	C3a anaphylatoxin chemotactic receptor	Homo sapiens	109
1995	CHEMBL4766	Pyruvate dehydrogenase kinase isoform 1	Homo sapiens	515
1996	CHEMBL4767	Vesicular acetylcholine transporter	Homo sapiens	86
1997	CHEMBL4768	Acetylcholinesterase	Bos taurus	372
1998	CHEMBL4769	Geranylgeranyl pyrophosphate synthetase	Homo sapiens	93
1999	CHEMBL4772	1-acylglycerol-3-phosphate O-acyltransferase beta	Homo sapiens	109
[truncated: 442 more rows]

## Sheet: Target MuSSel Ki
	TARGET CHEMBL ID	TARGET NAME	ORGANISM	LIGANDS
1	CHEMBL1075028	Alpha carbonic anhydrase	Stylophora pistillata	44
2	CHEMBL1075029	A1 adenosine receptor	Sus scrofa	32
3	CHEMBL1075048	Protoporphyrinogen oxidase	Bacillus subtilis (strain 168)	25
4	CHEMBL1075089	Shikimate kinase	Helicobacter pylori (strain ATCC 700392 / 2669...	13
5	CHEMBL1075104	Leucine-rich repeat serine/threonine-protein k...	Homo sapiens	703
6	CHEMBL1075115	Dual specificity tyrosine-phosphorylation-regu...	Homo sapiens	88
7	CHEMBL1075127	Baculoviral IAP repeat-containing protein 7	Homo sapiens	14
8	CHEMBL1075132	Heat shock protein 75 kDa, mitochondrial	Homo sapiens	16
9	CHEMBL1075146	Pseudolysin	Pseudomonas aeruginosa (strain ATCC 15692 / PA...	43
10	CHEMBL1075166	Beta-adrenergic receptor kinase 2	Homo sapiens	23
11	CHEMBL1075167	Homeodomain-interacting protein kinase 4	Homo sapiens	273
12	CHEMBL1075214	5'-nucleotidase	Rattus norvegicus	52
13	CHEMBL1075228	Melanin-concentrating hormone receptor 1	Rattus norvegicus	125
14	CHEMBL1075232	Orexin receptor 1	Rattus norvegicus	341
15	CHEMBL1075269	Adenosine A3 receptor	Mus musculus	66
16	CHEMBL1075305	Sphingosine kinase 2	Mus musculus	31
17	CHEMBL1075323	Endoplasmin	Homo sapiens	18
18	CHEMBL1163122	Angiotensin type II receptor	Sus scrofa	25
19	CHEMBL1163125	Bromodomain-containing protein 4	Homo sapiens	68
20	CHEMBL1169593	Beta-lactamase	Aeromonas hydrophila	12
21	CHEMBL1169598	Polymerase acidic protein	Influenza A virus (A/Puerto Rico/8/1934(H1N1))	36
22	CHEMBL1169599	Metastin receptor	Rattus norvegicus	13
23	CHEMBL1250375	NADPH oxidase 4	Homo sapiens	92
24	CHEMBL1275216	Orexin receptor 2	Rattus norvegicus	34
25	CHEMBL1275219	Glucosylceramidase	Bos taurus	11
26	CHEMBL1287627	Cytochrome b-245 heavy chain	Homo sapiens	19
27	CHEMBL1287628	NADPH oxidase 1	Homo sapiens	37
28	CHEMBL1293200	Zn finger protein	Nicotiana tabacum	15
29	CHEMBL1293224	Microtubule-associated protein tau	Homo sapiens	55
30	CHEMBL1293264	Beta-galactosidase	Escherichia coli	12
31	CHEMBL1293267	G-protein coupled receptor 35	Homo sapiens	58
32	CHEMBL1293287	Insulin-degrading enzyme	Homo sapiens	14
33	CHEMBL1293313	M17 leucyl aminopeptidase	Plasmodium falciparum 3D7	13
34	CHEMBL1615381	Menin	Homo sapiens	21
35	CHEMBL1628481	Apelin receptor	Homo sapiens	30
36	CHEMBL1641347	Solute carrier family 22 member 6	Homo sapiens	20
37	CHEMBL1641348	Solute carrier family 22 member 8	Homo sapiens	20
38	CHEMBL1649052	C-C motif chemokine 2	Homo sapiens	22
39	CHEMBL1649055	Carbonic anhydrase	Stylophora pistillata	38
40	CHEMBL1681611	Prolactin-releasing peptide receptor	Homo sapiens	107
41	CHEMBL1681617	Endothelin receptor ET-B	Mus musculus	13
42	CHEMBL1681620	Dihydrofolate reductase	Staphylococcus aureus	89
43	CHEMBL1697657	Peptidyl-prolyl cis-trans isomerase D	Homo sapiens	10
44	CHEMBL1697667	AP-2 complex subunit sigma	Rattus norvegicus	10
45	CHEMBL1697668	Solute carrier organic anion transporter famil...	Homo sapiens	79
46	CHEMBL1697676	Carbonic anhydrase 2	Cryptococcus neoformans var. grubii	29
47	CHEMBL1741186	Nuclear receptor ROR-gamma	Homo sapiens	11
48	CHEMBL1741195	Enteropeptidase	Homo sapiens	199
49	CHEMBL1743121	Solute carrier organic anion transporter famil...	Homo sapiens	80
50	CHEMBL1743124	Solute carrier organic anion transporter famil...	Homo sapiens	10
51	CHEMBL1743125	Solute carrier family 15 member 2	Homo sapiens	43
52	CHEMBL1770032	Solute carrier family 22 member 2	Rattus norvegicus	13
53	CHEMBL1777665	Solute carrier family 22 member 6	Rattus norvegicus	21
54	CHEMBL1781859	Solute carrier organic anion transporter famil...	Rattus norvegicus	21
55	CHEMBL1782	Farnesyl diphosphate synthase	Homo sapiens	83
56	CHEMBL1785	Endothelin receptor ET-B	Homo sapiens	160
57	CHEMBL1787	Steroid 5-alpha-reductase 1	Homo sapiens	133
58	CHEMBL1790	Vasopressin V2 receptor	Homo sapiens	248
59	CHEMBL1792	Somatostatin receptor 5	Homo sapiens	153
60	CHEMBL1793	Parathyroid hormone receptor	Homo sapiens	26
61	CHEMBL1795101	Peptide deformylase	Escherichia coli	12
62	CHEMBL1795117	Histone-lysine N-methyltransferase, H3 lysine-...	Homo sapiens	52
63	CHEMBL1795125	Carbonic anhydrase	Dicentrarchus labrax	11
64	CHEMBL1795138	Transmembrane protease serine 11D	Homo sapiens	43
65	CHEMBL1795139	Transmembrane protease serine 6	Homo sapiens	68
66	CHEMBL1795144	Thymidylate synthase	Enterococcus faecalis (strain ATCC 700802 / V583)	10
67	CHEMBL1795168	CDGSH iron-sulfur domain-containing protein 1	Homo sapiens	32
68	CHEMBL1795180	Free fatty acid receptor 1	Rattus norvegicus	56
69	CHEMBL1795186	Bromodomain-containing protein 3	Homo sapiens	11
70	CHEMBL1800	Corticotropin releasing factor receptor 1	Homo sapiens	1303
71	CHEMBL1801	Plasminogen	Homo sapiens	529
72	CHEMBL1804	Somatostatin receptor 2	Homo sapiens	161
73	CHEMBL1805	Serotonin 1f (5-HT1f) receptor	Homo sapiens	128
74	CHEMBL1808	Angiotensin-converting enzyme	Homo sapiens	82
75	CHEMBL1809	Dihydrofolate reductase	Escherichia coli K-12	17
76	CHEMBL1811	Prostanoid EP1 receptor	Homo sapiens	318
77	CHEMBL1821	Muscarinic acetylcholine receptor M4	Homo sapiens	504
78	CHEMBL1822	Inosine-5'-monophosphate dehydrogenase 1	Homo sapiens	117
79	CHEMBL1824	Receptor protein-tyrosine kinase erbB-2	Homo sapiens	65
80	CHEMBL1825	TNF-alpha	Homo sapiens	277
81	CHEMBL1827	Phosphodiesterase 5A	Homo sapiens	97
82	CHEMBL1828	DNA polymerase alpha subunit	Homo sapiens	14
83	CHEMBL1829	Histone deacetylase 3	Homo sapiens	49
84	CHEMBL1833	Serotonin 2b (5-HT2b) receptor	Homo sapiens	1144
85	CHEMBL1836	Prostanoid EP4 receptor	Homo sapiens	418
86	CHEMBL1841	Tyrosine-protein kinase FYN	Homo sapiens	261
87	CHEMBL1844	Macrophage colony stimulating factor receptor	Homo sapiens	350
88	CHEMBL1847	GABA receptor beta-3 subunit	Homo sapiens	13
89	CHEMBL1849	Enoyl-[acyl-carrier-protein] reductase	Mycobacterium tuberculosis	29
90	CHEMBL1850	Dopamine D5 receptor	Homo sapiens	221
91	CHEMBL1853	Somatostatin receptor 4	Homo sapiens	97
92	CHEMBL1855	Gonadotropin-releasing hormone receptor	Homo sapiens	694
93	CHEMBL1856	Steroid 5-alpha-reductase 2	Homo sapiens	77
94	CHEMBL1860	Thyroid hormone receptor alpha	Homo sapiens	81
95	CHEMBL1861	4-hydroxyphenylpyruvate dioxygenase	Homo sapiens	45
96	CHEMBL1862	Tyrosine-protein kinase ABL	Homo sapiens	891
97	CHEMBL1865	Histone deacetylase 6	Homo sapiens	45
98	CHEMBL1867	Alpha-2a adrenergic receptor	Homo sapiens	730
99	CHEMBL1868	Vascular endothelial growth factor receptor 1	Homo sapiens	332
100	CHEMBL1870	Retinoid X receptor beta	Homo sapiens	76
101	CHEMBL1871	Androgen Receptor	Homo sapiens	756
102	CHEMBL1873	Tissue-type plasminogen activator	Homo sapiens	233
103	CHEMBL1875	Serotonin 4 (5-HT4) receptor	Homo sapiens	407
104	CHEMBL1881	Prostanoid EP2 receptor	Homo sapiens	216
105	CHEMBL1882	Neuronal acetylcholine receptor protein alpha-...	Homo sapiens	80
106	CHEMBL1889	Vasopressin V1a receptor	Homo sapiens	552
107	CHEMBL1892	Glutamate carboxypeptidase II	Homo sapiens	95
108	CHEMBL1898	Serotonin 1b (5-HT1b) receptor	Homo sapiens	801
109	CHEMBL1899	Serotonin 3a (5-HT3a) receptor	Homo sapiens	373
110	CHEMBL1900	Aldose reductase	Homo sapiens	21
111	CHEMBL1901	Cholecystokinin A receptor	Homo sapiens	232
112	CHEMBL1902	FK506-binding protein 1A	Homo sapiens	305
113	CHEMBL1903	GABA transporter 1	Homo sapiens	52
114	CHEMBL1904	Glutamate [NMDA] receptor subunit epsilon 2	Homo sapiens	90
115	CHEMBL1907	Aminopeptidase N	Homo sapiens	135
116	CHEMBL1907587	Neuronal acetylcholine receptor; alpha3/beta2	Rattus norvegicus	174
117	CHEMBL1907588	Acetylcholine receptor; alpha1/beta1/delta/gamma	Homo sapiens	23
118	CHEMBL1907589	Neuronal acetylcholine receptor; alpha4/beta2	Homo sapiens	512
119	CHEMBL1907590	Neuronal acetylcholine receptor; alpha2/beta4	Rattus norvegicus	126
120	CHEMBL1907591	Neuronal acetylcholine receptor; alpha4/beta4	Homo sapiens	38
121	CHEMBL1907592	Neuronal acetylcholine receptor; alpha2/beta2	Rattus norvegicus	126
122	CHEMBL1907593	Neuronal acetylcholine receptor; alpha3/beta4	Rattus norvegicus	244
123	CHEMBL1907594	Neuronal acetylcholine receptor; alpha3/beta4	Homo sapiens	270
124	CHEMBL1907595	Neuronal acetylcholine receptor; alpha4/beta4	Rattus norvegicus	239
125	CHEMBL1907596	Neuronal acetylcholine receptor; alpha4/beta2	Rattus norvegicus	1455
126	CHEMBL1907598	Integrin alpha-V/beta-3	Homo sapiens	190
127	CHEMBL1907599	Integrin alpha-4/beta-1	Homo sapiens	46
128	CHEMBL1907600	Cyclin-dependent kinase 5/CDK5 activator 1	Homo sapiens	12
129	CHEMBL1907601	Cyclin-dependent kinase 4/cyclin D1	Homo sapiens	28
130	CHEMBL1907602	Cyclin-dependent kinase 1/cyclin B1	Homo sapiens	75
131	CHEMBL1907603	Glutamate NMDA receptor; GRIN1/GRIN2B	Homo sapiens	83
132	CHEMBL1907605	Cyclin-dependent kinase 2/cyclin E1	Homo sapiens	11
133	CHEMBL1908385	Serine/threonine-protein kinase pknB	Mycobacterium tuberculosis	16
134	CHEMBL1908389	Mitogen-activated protein kinase kinase kinase 12	Homo sapiens	631
135	CHEMBL1909044	Progesterone receptor	Bos taurus	43
136	CHEMBL1910	Adenosine deaminase	Homo sapiens	46
137	CHEMBL1913	Platelet-derived growth factor receptor beta	Homo sapiens	145
138	CHEMBL1914	Butyrylcholinesterase	Homo sapiens	229
139	CHEMBL1916	Alpha-2c adrenergic receptor	Homo sapiens	606
140	CHEMBL1917	Somatostatin receptor 1	Homo sapiens	55
141	CHEMBL1918	Glutamate receptor ionotropic kainate 1	Homo sapiens	145
142	CHEMBL1921	Vasopressin V1b receptor	Homo sapiens	143
143	CHEMBL1921664	Appetite-regulating hormone	Homo sapiens	45
144	CHEMBL1926	Dihydrofolate reductase	Pneumocystis carinii	50
145	CHEMBL1926488	Protoporphyrinogen oxidase	Homo sapiens	89
146	CHEMBL1926490	Alpha-1A adrenergic receptor	Sus scrofa	24
147	CHEMBL1926497	NADPH oxidase 5	Homo sapiens	17
148	CHEMBL1929	Xanthine dehydrogenase	Homo sapiens	32
149	CHEMBL1936	Stem cell growth factor receptor	Homo sapiens	170
150	CHEMBL1937	Histone deacetylase 2	Homo sapiens	64
151	CHEMBL1939	Dihydrofolate reductase	Plasmodium falciparum K1	145
152	CHEMBL1940	Voltage-gated L-type calcium channel alpha-1C ...	Homo sapiens	28
153	CHEMBL1941	Histamine H2 receptor	Homo sapiens	312
154	CHEMBL1942	Alpha-2b adrenergic receptor	Homo sapiens	478
155	CHEMBL1944	Neprilysin	Homo sapiens	78
156	CHEMBL1944497	Soluble acetylcholine receptor	Aplysia californica	35
157	CHEMBL1944498	Carbonic anhydrase 3	Bos taurus	27
158	CHEMBL1944499	Astrosclerin-3	Astrosclera willeyana	46
159	CHEMBL1945	Melatonin receptor 1A	Homo sapiens	718
160	CHEMBL1946	Melatonin receptor 1B	Homo sapiens	710
161	CHEMBL1947	Thyroid hormone receptor beta-1	Homo sapiens	106
162	CHEMBL1951	Monoamine oxidase A	Homo sapiens	309
163	CHEMBL1952	Thymidylate synthase	Homo sapiens	218
164	CHEMBL1955	Vascular endothelial growth factor receptor 3	Homo sapiens	327
165	CHEMBL1957	Insulin-like growth factor I receptor	Homo sapiens	173
166	CHEMBL1958	3-beta-hydroxysteroid dehydrogenase/delta 5-->...	Homo sapiens	13
167	CHEMBL1966	Dihydroorotate dehydrogenase	Homo sapiens	136
168	CHEMBL1970	Alcohol dehydrogenase alpha chain	Homo sapiens	26
169	CHEMBL1974	Tyrosine-protein kinase receptor FLT3	Homo sapiens	497
170	CHEMBL1977	Vitamin D receptor	Homo sapiens	16
171	CHEMBL1978	Cytochrome P450 19A1	Homo sapiens	484
172	CHEMBL1981	Insulin receptor	Homo sapiens	141
173	CHEMBL1983	Serotonin 1d (5-HT1d) receptor	Homo sapiens	899
174	CHEMBL1985	Glucagon receptor	Homo sapiens	230
175	CHEMBL1987	Prostanoid FP receptor	Homo sapiens	31
176	CHEMBL1991	Inhibitor of nuclear factor kappa B kinase bet...	Homo sapiens	36
177	CHEMBL1994	Mineralocorticoid receptor	Homo sapiens	99
178	CHEMBL1995	Prostanoid IP receptor	Homo sapiens	159
179	CHEMBL1997	Equilibrative nucleoside transporter 1	Homo sapiens	151
180	CHEMBL2000	Plasma kallikrein	Homo sapiens	208
181	CHEMBL2001	Purinergic receptor P2Y12	Homo sapiens	584
182	CHEMBL2002	Inosine-5'-monophosphate dehydrogenase 2	Homo sapiens	120
183	CHEMBL2003	Retinoic acid receptor gamma	Homo sapiens	58
184	CHEMBL2004	Retinoid X receptor gamma	Homo sapiens	78
185	CHEMBL2007	Platelet-derived growth factor receptor alpha	Homo sapiens	147
186	CHEMBL2007625	Isocitrate dehydrogenase [NADP] cytoplasmic	Homo sapiens	71
187	CHEMBL2007628	Tyrosine-protein phosphatase non-receptor type 5	Homo sapiens	47
188	CHEMBL2008	Retinoic acid receptor beta	Homo sapiens	62
189	CHEMBL2009	Glutamate receptor ionotropic, AMPA 1	Homo sapiens	48
190	CHEMBL2010631	C-X-C chemokine receptor type 7	Homo sapiens	24
191	CHEMBL2014	Nociceptin receptor	Homo sapiens	1016
192	CHEMBL2015	Glutamate (NMDA) receptor subunit zeta 1	Homo sapiens	23
193	CHEMBL2016	Coagulation factor IX	Homo sapiens	262
194	CHEMBL202	Dihydrofolate reductase	Homo sapiens	243
195	CHEMBL2023	Catechol O-methyltransferase	Homo sapiens	17
196	CHEMBL2026	Beta-lactamase AmpC	Escherichia coli K-12	67
197	CHEMBL2028	Somatostatin receptor 3	Homo sapiens	141
198	CHEMBL203	Epidermal growth factor receptor erbB1	Homo sapiens	223
199	CHEMBL2034	Glucocorticoid receptor	Homo sapiens	829
200	CHEMBL2035	Muscarinic acetylcholine receptor M5	Homo sapiens	454
201	CHEMBL2036	Tetanus toxin	Clostridium tetani (strain Massachusetts / E88)	14
202	CHEMBL2039	Monoamine oxidase B	Homo sapiens	261
203	CHEMBL204	Thrombin	Homo sapiens	3211
204	CHEMBL2041	Tyrosine-protein kinase receptor RET	Homo sapiens	341
205	CHEMBL2045	Pancreatic alpha-amylase	Homo sapiens	10
206	CHEMBL2046259	Kynurenine/alpha-aminoadipate aminotransferase...	Homo sapiens	15
207	CHEMBL2049	Oxytocin receptor	Homo sapiens	581
208	CHEMBL205	Carbonic anhydrase II	Homo sapiens	4190
209	CHEMBL2051	Neuraminidase	Influenza A virus (A/Puerto Rico/8/1934(H1N1))	33
210	CHEMBL2052031	Peptidyl-prolyl cis-trans isomerase FKBP5	Homo sapiens	74
211	CHEMBL2055	Retinoic acid receptor alpha	Homo sapiens	57
212	CHEMBL2056	Dopamine D1 receptor	Homo sapiens	877
213	CHEMBL206	Estrogen receptor alpha	Homo sapiens	307
214	CHEMBL2061	Retinoid X receptor alpha	Homo sapiens	152
215	CHEMBL2065	Beta-lactamase TEM	Escherichia coli	48
216	CHEMBL2068	Ephrin type-A receptor 2	Homo sapiens	126
217	CHEMBL2069	Thromboxane A2 receptor	Homo sapiens	340
218	CHEMBL2072	Sodium channel protein type IV alpha subunit	Homo sapiens	15
219	CHEMBL2073670	Solute carrier family 22 member 1	Rattus norvegicus	21
220	CHEMBL2073676	Canalicular multispecific organic anion transp...	Rattus norvegicus	26
221	CHEMBL2073680	Solute carrier organic anion transporter famil...	Rattus norvegicus	10
222	CHEMBL2074	Maltase-glucoamylase	Homo sapiens	34
223	CHEMBL2079849	Serine protease hepsin	Homo sapiens	52
224	CHEMBL208	Progesterone receptor	Homo sapiens	533
225	CHEMBL2083	Fatty acid binding protein adipocyte	Homo sapiens	48
226	CHEMBL2085	Macrophage migration inhibitory factor	Homo sapiens	28
227	CHEMBL2088	Carboxypeptidase A1	Homo sapiens	56
228	CHEMBL209	Trypsin I	Homo sapiens	863
229	CHEMBL2093869	Integrin alpha-IIb/beta-3	Homo sapiens	117
230	CHEMBL2094108	Protein farnesyltransferase	Homo sapiens	20
231	CHEMBL2094116	Serotonin 3 (5-HT3) receptor	Rattus norvegicus	501
232	CHEMBL2094120	GABA-A receptor; alpha-3/beta-3/gamma-2	Homo sapiens	598
233	CHEMBL2094121	GABA-A receptor; alpha-1/beta-3/gamma-2	Homo sapiens	574
234	CHEMBL2094122	GABA-A receptor; alpha-5/beta-3/gamma-2	Homo sapiens	613
235	CHEMBL2094126	Cyclin-dependent kinase 2/cyclin E	Homo sapiens	31
236	CHEMBL2094128	Cyclin-dependent kinase 2/cyclin A	Homo sapiens	47
237	CHEMBL2094130	GABA-A receptor; alpha-2/beta-3/gamma-2	Homo sapiens	495
238	CHEMBL2094135	Gamma-secretase	Homo sapiens	26
239	CHEMBL2095	FK506-binding protein 1A	Rattus norvegicus	17
240	CHEMBL2095167	GABA-A receptor; alpha-1/beta-2/gamma-2	Rattus norvegicus	57
241	CHEMBL2095172	GABA-A receptor; alpha-1/beta-2/gamma-2	Homo sapiens	54
242	CHEMBL2095190	GABA-A receptor; alpha-6/beta-3/gamma-2	Homo sapiens	104
243	CHEMBL2095194	Coagulation factor VII/tissue factor	Homo sapiens	156
244	CHEMBL2095198	Sulfonylurea receptor 2, Kir6.2	Homo sapiens	12
245	CHEMBL2095231	Hepatitis C virus serine protease, NS3/NS4A	Hepatitis C virus	153
246	CHEMBL2096666	Glutamate NMDA receptor; Grin1/Grin2b	Rattus norvegicus	32
247	CHEMBL2096680	Glutamate NMDA receptor; Grin1/Grin2a	Rattus norvegicus	30
248	CHEMBL2096911	Glutamate NMDA receptor; Grin1/Grin2c	Rattus norvegicus	33
249	CHEMBL2096975	Acetylcholine receptor	Torpedo californica	16
250	CHEMBL2099	Prostate specific antigen	Homo sapiens	23
251	CHEMBL210	Beta-2 adrenergic receptor	Homo sapiens	427
252	CHEMBL2105	Polyamine oxidase	Homo sapiens	12
253	CHEMBL2107838	Calcitonin-gene-related peptide receptor, CALC...	Homo sapiens	61
254	CHEMBL2109230	Neuronal acetylcholine receptor; alpha2/beta4	Homo sapiens	12
255	CHEMBL2109233	Neuronal acetylcholine receptor; alpha3/alpha6...	Homo sapiens	29
256	CHEMBL2109234	Neuronal acetylcholine receptor; alpha3/beta2	Homo sapiens	33
257	CHEMBL2109236	Neuronal acetylcholine receptor; alpha2/beta2	Homo sapiens	12
258	CHEMBL211	Muscarinic acetylcholine receptor M2	Homo sapiens	1064
259	CHEMBL2110	Cytidine deaminase	Mus musculus	19
260	CHEMBL2111288	Cyclin-dependent kinase 7/ cyclin H	Homo sapiens	51
261	CHEMBL2111327	GABA A receptor alpha-2/beta-2/gamma-2	Rattus norvegicus	24
262	CHEMBL2111339	GABA A receptor alpha-3/beta-2/gamma-2	Homo sapiens	26
263	CHEMBL2111343	GABA A receptor alpha-3/beta-2/gamma-2	Rattus norvegicus	20
264	CHEMBL2111357	Calpain 1	Homo sapiens	40
265	CHEMBL2111366	GABA A receptor alpha-4/beta-3/gamma-2	Homo sapiens	41
266	CHEMBL2111367	PI3-kinase p110-alpha/p85-alpha	Homo sapiens	53
267	CHEMBL2111370	GABA A receptor alpha-6/beta-2/gamma-2	Homo sapiens	13
268	CHEMBL2111374	GABA A receptor alpha-5/beta-3/gamma-2	Rattus norvegicus	45
269	CHEMBL2111377	CDC7/DBF4 (Cell division cycle 7-related prote...	Homo sapiens	35
270	CHEMBL2111389	CDK9/cyclin T1	Homo sapiens	83
271	CHEMBL2111413	GABA A receptor alpha-2/beta-2/gamma-2	Homo sapiens	29
272	CHEMBL2111432	PI3-kinase p110-delta/p85-alpha	Homo sapiens	33
273	CHEMBL2113	Cathepsin L	Bos taurus	43
274	CHEMBL2118	Diamine oxidase	Homo sapiens	12
275	CHEMBL2125	Vesicular acetylcholine transporter	Rattus norvegicus	63
276	CHEMBL213	Beta-1 adrenergic receptor	Homo sapiens	314
277	CHEMBL2136	Pepsinogen C	Homo sapiens	12
278	CHEMBL214	Serotonin 1a (5-HT1a) receptor	Homo sapiens	3148
279	CHEMBL2147	Serine/threonine-protein kinase PIM1	Homo sapiens	994
280	CHEMBL2148	Tyrosine-protein kinase JAK3	Homo sapiens	374
281	CHEMBL215	Arachidonate 5-lipoxygenase	Homo sapiens	12
282	CHEMBL216	Muscarinic acetylcholine receptor M1	Homo sapiens	855
283	CHEMBL217	Dopamine D2 receptor	Homo sapiens	5443
284	CHEMBL2176813	Trace amine-associated receptor 7b	Rattus norvegicus	207
285	CHEMBL2176852	Thymidylate kinase, putative	Plasmodium falciparum (isolate 3D7)	19
286	CHEMBL2176864	Macrophage migration inhibitory factor homologue	Plasmodium falciparum (isolate 3D7)	28
287	CHEMBL2179	Beta-glucocerebrosidase	Homo sapiens	128
288	CHEMBL218	Cannabinoid CB1 receptor	Homo sapiens	2387
289	CHEMBL2181	Prostanoid EP1 receptor	Mus musculus	84
290	CHEMBL2182	Serotonin 1e (5-HT1e) receptor	Homo sapiens	50
291	CHEMBL2185	Serine/threonine-protein kinase Aurora-B	Homo sapiens	731
292	CHEMBL2186	Carbonic anhydrase XIII	Mus musculus	99
293	CHEMBL219	Dopamine D4 receptor	Homo sapiens	2045
294	CHEMBL220	Acetylcholinesterase	Homo sapiens	373
295	CHEMBL2203	Motilin receptor	Homo sapiens	74
296	CHEMBL2205	Calpain small subunit 1	Sus scrofa	25
297	CHEMBL2208	MAP kinase-activated protein kinase 2	Homo sapiens	119
298	CHEMBL2213	Protein kinase C alpha	Bos taurus	46
299	CHEMBL222	Norepinephrine transporter	Homo sapiens	1511
300	CHEMBL2226	Caspase-4	Homo sapiens	13
301	CHEMBL223	Alpha-1d adrenergic receptor	Homo sapiens	1049
302	CHEMBL2231	Cytochrome P450 1A1	Homo sapiens	34
303	CHEMBL224	Serotonin 2a (5-HT2a) receptor	Homo sapiens	2933
304	CHEMBL2243	Anandamide amidohydrolase	Homo sapiens	307
305	CHEMBL225	Serotonin 2c (5-HT2c) receptor	Homo sapiens	1965
306	CHEMBL2250	Tyrosine-protein kinase BLK	Homo sapiens	224
307	CHEMBL2252	Dipeptidyl peptidase I	Homo sapiens	28
308	CHEMBL2253	Corticotropin releasing factor receptor 2	Mus musculus	43
309	CHEMBL226	Adenosine A1 receptor	Homo sapiens	3406
310	CHEMBL2265	Acyl coenzyme A:cholesterol acyltransferase	Homo sapiens	164
311	CHEMBL2269	Retinoic acid receptor alpha	Rattus norvegicus	12
312	CHEMBL227	Type-1 angiotensin II receptor	Homo sapiens	67
313	CHEMBL2276	c-Jun N-terminal kinase 1	Homo sapiens	299
314	CHEMBL228	Serotonin transporter	Homo sapiens	2093
315	CHEMBL2281	Dopamine D5 receptor	Rattus norvegicus	12
316	CHEMBL2283	Carbonic anhydrase II	Bos taurus	32
317	CHEMBL2286	Endothelin receptor ET-A	Mus musculus	13
318	CHEMBL2288	Peptidyl-prolyl cis-trans isomerase NIMA-inter...	Homo sapiens	79
319	CHEMBL2289	Beta-2 adrenergic receptor	Canis lupus familiaris	26
320	CHEMBL229	Alpha-1a adrenergic receptor	Homo sapiens	1235
321	CHEMBL2291	G protein-coupled receptor 44	Mus musculus	11
322	CHEMBL2292	Dual-specificity tyrosine-phosphorylation regu...	Homo sapiens	514
323	CHEMBL230	Cyclooxygenase-2	Homo sapiens	16
324	CHEMBL2301	FK506 binding protein 12	Gallus gallus	13
325	CHEMBL2304404	Adenosine A1 receptor	Cavia porcellus	188
326	CHEMBL2304405	Neurokinin 2 receptor	Mesocricetus auratus	10
327	CHEMBL2304406	Dopamine D3 receptor	Chlorocebus aethiops	12
328	CHEMBL2304407	Serotonin 1d (5-HT1d) receptor	Cavia porcellus	10
329	CHEMBL2308	Endoplasmic reticulum mannosyl-oligosaccharide...	Homo sapiens	24
330	CHEMBL231	Histamine H1 receptor	Homo sapiens	1091
331	CHEMBL2311235	Threonine--tRNA ligase	Yersinia pestis	20
332	CHEMBL2316	Granzyme B	Homo sapiens	17
333	CHEMBL2319	Kallikrein 1	Homo sapiens	75
334	CHEMBL232	Alpha-1b adrenergic receptor	Homo sapiens	1158
335	CHEMBL2323	Cathepsin B	Bos taurus	90
336	CHEMBL2325	G protein-coupled receptor 80	Rattus norvegicus	39
337	CHEMBL2326	Carbonic anhydrase VII	Homo sapiens	458
338	CHEMBL2327	Neurokinin 2 receptor	Homo sapiens	719
339	CHEMBL2329	Dihydrofolate reductase	Candida albicans	21
340	CHEMBL233	Mu opioid receptor	Homo sapiens	2857
341	CHEMBL2331	Phenylethanolamine N-methyltransferase	Bos taurus	144
342	CHEMBL2331045	Carbonic anhydrase 2, isoform A	Drosophila melanogaster	28
343	CHEMBL2331046	Carbonic anhydrase 1	Drosophila melanogaster	28
344	CHEMBL2334	Caspase-3	Homo sapiens	170
345	CHEMBL2337	Glycine transporter 1	Homo sapiens	488
346	CHEMBL234	Dopamine D3 receptor	Homo sapiens	3858
347	CHEMBL2345	Ribosomal protein S6 kinase alpha 3	Homo sapiens	428
348	CHEMBL2349	Phosphorylase kinase gamma subunit 2	Homo sapiens	129
349	CHEMBL235	Peroxisome proliferator-activated receptor gamma	Homo sapiens	394
350	CHEMBL236	Delta opioid receptor	Homo sapiens	2567
351	CHEMBL2360	Hypoxanthine-guanine phosphoribosyltransferase	Homo sapiens	95
352	CHEMBL2361	Thymidylate kinase	Mycobacterium tuberculosis	129
353	CHEMBL2363	Dihydrofolate reductase	Rattus norvegicus	26
354	CHEMBL2366	Trypsin	Sus scrofa	34
355	CHEMBL2366408	Nicotinic acetylcholine receptor alpha 5 subunit	Musca domestica	42
356	CHEMBL2366425	Cytochrome b	Sus scrofa	11
357	CHEMBL2366455	Protoporphyrinogen oxidase, chloroplastic	Nicotiana tabacum	25
358	CHEMBL2366467	Muscarinic acetylcholine receptor DM1	Drosophila melanogaster	17
359	CHEMBL2366516	Reverse transcriptase	Human immunodeficiency virus 1	66
360	CHEMBL2366517	Protease	Human immunodeficiency virus 1	615
361	CHEMBL237	Kappa opioid receptor	Homo sapiens	2651
362	CHEMBL2370	Norepinephrine transporter	Mus musculus	28
363	CHEMBL2373	C5a anaphylatoxin chemotactic receptor	Homo sapiens	16
364	CHEMBL2376	Adenylate kinase 2	Rattus norvegicus	11
365	CHEMBL238	Dopamine transporter	Homo sapiens	1366
366	CHEMBL2382	Calpain 2	Homo sapiens	139
367	CHEMBL2386	Chymotrypsin C	Homo sapiens	70
368	CHEMBL239	Peroxisome proliferator-activated receptor alpha	Homo sapiens	134
369	CHEMBL2391	11-beta-hydroxysteroid dehydrogenase 1	Rattus norvegicus	34
370	CHEMBL2395	Purine-nucleoside phosphorylase	Rattus norvegicus	13
371	CHEMBL240	HERG	Homo sapiens	1174
372	CHEMBL2406894	Alkaline phosphatase, tissue-nonspecific isozyme	Bos taurus	51
373	CHEMBL2407	Elastase 2A	Sus scrofa	20
374	CHEMBL2409	Epoxide hydratase	Homo sapiens	48
375	CHEMBL241	Phosphodiesterase 3A	Homo sapiens	48
376	CHEMBL2411	Serotonin 3a (5-HT3a) receptor	Rattus norvegicus	87
377	CHEMBL2413	C-C chemokine receptor type 1	Homo sapiens	112
378	CHEMBL2414	C-C chemokine receptor type 4	Homo sapiens	85
379	CHEMBL242	Estrogen receptor beta	Homo sapiens	254
380	CHEMBL2421	Corticosteroid binding globulin	Homo sapiens	29
381	CHEMBL2424	Glyoxalase I	Homo sapiens	41
382	CHEMBL2426	Casein kinase I gamma 1	Homo sapiens	187
383	CHEMBL243	Human immunodeficiency virus type 1 protease	Human immunodeficiency virus 1	2058
384	CHEMBL2431	Serine/threonine-protein kinase AKT2	Homo sapiens	142
385	CHEMBL2434	Interleukin-8 receptor B	Homo sapiens	209
386	CHEMBL244	Coagulation factor X	Homo sapiens	3398
387	CHEMBL2443	Kallikrein 7	Homo sapiens	32
388	CHEMBL2447	Deoxycytidine kinase	Homo sapiens	16
389	CHEMBL245	Muscarinic acetylcholine receptor M3	Homo sapiens	1024
390	CHEMBL2452	Aminopeptidase B	Rattus norvegicus	19
391	CHEMBL2456	Luteinizing hormone/Choriogonadotropin receptor	Rattus norvegicus	39
392	CHEMBL246	Beta-3 adrenergic receptor	Homo sapiens	297
393	CHEMBL2468	Death-associated protein kinase 3	Homo sapiens	340
394	CHEMBL247	Human immunodeficiency virus type 1 reverse tr...	Human immunodeficiency virus 1	69
395	CHEMBL2470	Cannabinoid CB2 receptor	Rattus norvegicus	345
396	CHEMBL2474	Methionine aminopeptidase 1	Homo sapiens	18
397	CHEMBL248	Leukocyte elastase	Homo sapiens	678
398	CHEMBL2487	Beta amyloid A4 protein	Homo sapiens	151
399	CHEMBL2488	Prostanoid EP2 receptor	Mus musculus	147
400	CHEMBL2489	Prostanoid EP4 receptor	Mus musculus	178
401	CHEMBL249	Neurokinin 1 receptor	Homo sapiens	773
402	CHEMBL2490	Serotonin 2a (5-HT2a) receptor	Sus scrofa	90
403	CHEMBL2492	Neuronal acetylcholine receptor protein alpha-...	Homo sapiens	423
404	CHEMBL2493	CaM kinase I alpha	Homo sapiens	72
405	CHEMBL2496	P2X purinoceptor 7	Rattus norvegicus	59
406	CHEMBL2499	PI3-kinase p110-alpha subunit	Mus musculus	68
407	CHEMBL250	Platelet activating factor receptor	Homo sapiens	21
408	CHEMBL2501	Bradykinin B2 receptor	Rattus norvegicus	24
409	CHEMBL251	Adenosine A2a receptor	Homo sapiens	3854
410	CHEMBL2514	Neurotensin receptor 2	Homo sapiens	12
411	CHEMBL2518	AICAR transformylase	Homo sapiens	12
412	CHEMBL252	Endothelin receptor ET-A	Homo sapiens	220
413	CHEMBL2522	Beta-galactosidase	Homo sapiens	10
414	CHEMBL2525	Beta secretase 2	Homo sapiens	82
415	CHEMBL2527	Serine/threonine-protein kinase Chk2	Homo sapiens	206
416	CHEMBL253	Cannabinoid CB2 receptor	Homo sapiens	3109
417	CHEMBL2534	3-phosphoinositide dependent protein kinase-1	Homo sapiens	157
418	CHEMBL254	Phosphodiesterase 4A	Homo sapiens	89
419	CHEMBL2543	Casein kinase I gamma 2	Homo sapiens	227
420	CHEMBL255	Adenosine A2b receptor	Homo sapiens	1467
421	CHEMBL2552	Carboxypeptidase B	Homo sapiens	47
422	CHEMBL2555	Thymidylate synthase	Escherichia coli K-12	47
423	CHEMBL256	Adenosine A3 receptor	Homo sapiens	3318
424	CHEMBL2560	Protein kinase C delta	Mus musculus	25
425	CHEMBL2563	Histone deacetylase 5	Homo sapiens	29
426	CHEMBL2564	Metabotropic glutamate receptor 5	Rattus norvegicus	612
427	CHEMBL2567	Protein kinase C alpha	Mus musculus	212
428	CHEMBL2575	Dihydrofolate reductase	Gallus gallus	188
429	CHEMBL2578	Scytalone dehydratase	Magnaporthe oryzae (strain 70-15 / FGSC 8958) ...	81
430	CHEMBL258	Tyrosine-protein kinase LCK	Homo sapiens	384
431	CHEMBL2581	Cathepsin D	Homo sapiens	232
432	CHEMBL2584	Neuronal acetylcholine receptor protein alpha-...	Rattus norvegicus	12
433	CHEMBL259	Melanocortin receptor 4	Homo sapiens	1464
434	CHEMBL2590	Aminopeptidase N	Sus scrofa	219
435	CHEMBL2592	Adenosine A2b receptor	Rattus norvegicus	26
436	CHEMBL2593	Peptide N-myristoyltransferase 1	Homo sapiens	45
437	CHEMBL2595	Protein kinase C nu	Homo sapiens	441
438	CHEMBL2598	Protein kinase C iota	Homo sapiens	50
439	CHEMBL2599	Tyrosine-protein kinase SYK	Homo sapiens	165
440	CHEMBL260	MAP kinase p38 alpha	Homo sapiens	336
441	CHEMBL2601	Adenosine transporter 1	Trypanosoma brucei	30
442	CHEMBL2603	Adenosine A3 receptor	Oryctolagus cuniculus	17
443	CHEMBL2605	Adenosine A2a receptor	Cavia porcellus	71
444	CHEMBL2608	Lysosomal alpha-glucosidase	Homo sapiens	12
445	CHEMBL2609	NAALADase II	Homo sapiens	19
446	CHEMBL261	Carbonic anhydrase I	Homo sapiens	3992
447	CHEMBL2611	Furin	Homo sapiens	107
448	CHEMBL2617	Tryptase beta-1	Homo sapiens	191
449	CHEMBL262	Glycogen synthase kinase-3 beta	Homo sapiens	877
450	CHEMBL2623	Acyl coenzyme A:cholesterol acyltransferase	Oryctolagus cuniculus	48
451	CHEMBL2625	Angiotensin-converting enzyme	Rattus norvegicus	66
452	CHEMBL2626	Renal dipeptidase	Sus scrofa	158
453	CHEMBL2627	Dihydrofolate reductase type 1	Escherichia coli	11
454	CHEMBL263	Type-1B angiotensin II receptor	Rattus norvegicus	126
455	CHEMBL2635	Dual specificity protein phosphatase 3	Homo sapiens	21
456	CHEMBL2637	c-Jun N-terminal kinase 3	Homo sapiens	93
457	CHEMBL264	Histamine H3 receptor	Homo sapiens	3054
458	CHEMBL2643	Nitric-oxide synthase, endothelial	Mus musculus	18
459	CHEMBL2647	Neurokinin 2 receptor	Cavia porcellus	33
460	CHEMBL265	Dopamine D1 receptor	Rattus norvegicus	509
461	CHEMBL2652	Phosphodiesterase 2A	Homo sapiens	16
462	CHEMBL2659	Vasopressin V1b receptor	Rattus norvegicus	45
463	CHEMBL266	Alpha-2b adrenergic receptor	Rattus norvegicus	62
464	CHEMBL2664	Adenosylhomocysteinase	Homo sapiens	84
465	CHEMBL267	Tyrosine-protein kinase SRC	Homo sapiens	475
466	CHEMBL2672	Muscarinic acetylcholine receptor M1	Bos taurus	32
467	CHEMBL2675	Glutamate receptor ionotropic kainate 5	Homo sapiens	28
468	CHEMBL268	Cathepsin K	Homo sapiens	505
469	CHEMBL2689	Macrophage-stimulating protein receptor	Homo sapiens	161
470	CHEMBL269	Delta opioid receptor	Rattus norvegicus	1167
471	CHEMBL2693	Cystinyl aminopeptidase	Homo sapiens	85
472	CHEMBL2695	Focal adhesion kinase 1	Homo sapiens	175
473	CHEMBL270	Mu opioid receptor	Rattus norvegicus	1727
474	CHEMBL2706	Receptor-type tyrosine-protein phosphatase beta	Homo sapiens	13
475	CHEMBL2714	Pepsin A	Sus scrofa	96
476	CHEMBL2716	Histone deacetylase 7	Homo sapiens	23
477	CHEMBL2717	Phosphodiesterase 11A	Homo sapiens	16
478	CHEMBL2721	Excitatory amino acid transporter 3	Homo sapiens	18
479	CHEMBL2725	Beta-lactamase	Enterobacter cloacae	27
480	CHEMBL273	Serotonin 1a (5-HT1a) receptor	Rattus norvegicus	3362
481	CHEMBL2730	Protein-glutamine gamma-glutamyltransferase	Homo sapiens	37
482	CHEMBL2731	Galanin receptor 3	Homo sapiens	25
483	CHEMBL2736	Metabotropic glutamate receptor 4	Homo sapiens	14
484	CHEMBL274	C-C chemokine receptor type 5	Homo sapiens	151
485	CHEMBL2742	Fibroblast growth factor receptor 3	Homo sapiens	129
486	CHEMBL2745	ATP-citrate synthase	Rattus norvegicus	45
487	CHEMBL275	Phosphodiesterase 4B	Homo sapiens	127
488	CHEMBL2755	Glutathione reductase	Homo sapiens	20
489	CHEMBL2756	Monoamine oxidase B	Bos taurus	168
490	CHEMBL2757	rRNA adenine N-6-methyltransferase	Streptococcus pneumoniae	20
491	CHEMBL276	Muscarinic acetylcholine receptor M1	Rattus norvegicus	524
492	CHEMBL2778	Ileal bile acid transporter	Homo sapiens	41
493	CHEMBL279	Vascular endothelial growth factor receptor 2	Homo sapiens	683
494	CHEMBL2793	Casein kinase I alpha	Homo sapiens	307
495	CHEMBL2799	Dopamine transporter	Mus musculus	41
496	CHEMBL280	Matrix metalloproteinase 13	Homo sapiens	309
497	CHEMBL2801	CaM kinase II delta	Homo sapiens	243
498	CHEMBL2802	Microbial collagenase	Clostridium perfringens (strain 13 / Type A)	239
499	CHEMBL2803	Tyrosine-protein kinase ZAP-70	Homo sapiens	22
500	CHEMBL2805	Retinoid X receptor beta	Rattus norvegicus	17
501	CHEMBL2808	LXR-alpha	Homo sapiens	34
502	CHEMBL281	Carbonic anhydrase IV	Bos taurus	1207
503	CHEMBL2815	Nerve growth factor receptor Trk-A	Homo sapiens	240
504	CHEMBL2820	Coagulation factor XI	Homo sapiens	352
505	CHEMBL2821	Coagulation factor XII	Homo sapiens	24
506	CHEMBL2828	Casein kinase I delta	Homo sapiens	314
507	CHEMBL283	Matrix metalloproteinase 3	Homo sapiens	655
508	CHEMBL2835	Tyrosine-protein kinase JAK1	Homo sapiens	238
509	CHEMBL284	Dipeptidyl peptidase IV	Homo sapiens	520
510	CHEMBL2842	Serine/threonine-protein kinase mTOR	Homo sapiens	375
511	CHEMBL2850	Glycogen synthase kinase-3 alpha	Homo sapiens	446
512	CHEMBL2851	Metabotropic glutamate receptor 2	Rattus norvegicus	81
513	CHEMBL2854	Cholecystokinin B receptor	Mus musculus	191
514	CHEMBL2857	Human rhinovirus A protease	Human rhinovirus sp.	171
515	CHEMBL2858	Mu opioid receptor	Mus musculus	446
516	CHEMBL286	Renin	Homo sapiens	89
517	CHEMBL2866	S-adenosylhomocysteine nucleosidase	Escherichia coli K-12	43
518	CHEMBL2868	Vasopressin V1a receptor	Rattus norvegicus	91
519	CHEMBL287	Sigma opioid receptor	Homo sapiens	1427
520	CHEMBL2871	Cholecystokinin A receptor	Rattus norvegicus	149
521	CHEMBL2873	Mitogen-activated protein kinase kinase kinase 10	Homo sapiens	15
522	CHEMBL288	Phosphodiesterase 4D	Homo sapiens	54
523	CHEMBL2882	Histamine H2 receptor	Cavia porcellus	43
524	CHEMBL2883	Thymidine kinase, cytosolic	Homo sapiens	29
525	CHEMBL2885	Carbonic anhydrase III	Homo sapiens	102
526	CHEMBL2888	Metabotropic glutamate receptor 3	Homo sapiens	38
527	CHEMBL2889	Hematopoietic cell protein-tyrosine phosphatas...	Homo sapiens	23
528	CHEMBL289	Cytochrome P450 2D6	Homo sapiens	116
529	CHEMBL2890	Folylpoly-gamma-glutamate synthetase	Mus musculus	14
530	CHEMBL2896	cGMP-dependent protein kinase 2	Homo sapiens	83
531	CHEMBL290	Phosphodiesterase 3B	Homo sapiens	33
532	CHEMBL2902	Dihydrofolate reductase	Lactobacillus casei	153
533	CHEMBL2903	Arachidonate 15-lipoxygenase	Homo sapiens	76
534	CHEMBL2912	AMP deaminase 3	Homo sapiens	45
535	CHEMBL2919	Glutamate receptor ionotropic kainate 1	Rattus norvegicus	84
536	CHEMBL2922	Cytochrome P450 1A1	Rattus norvegicus	10
537	CHEMBL2935	Purine nucleoside phosphorylase	Bos taurus	54
538	CHEMBL2938	Protein kinase C gamma	Homo sapiens	204
539	CHEMBL2939	MAP kinase p38 delta	Homo sapiens	123
540	CHEMBL2954	Cathepsin S	Homo sapiens	525
541	CHEMBL2959	Tyrosine-protein kinase ITK/TSK	Homo sapiens	248
542	CHEMBL2964	Dual specificity mitogen-activated protein kin...	Homo sapiens	146
543	CHEMBL2966	Adenosine deaminase	Bos taurus	208
544	CHEMBL2967	Dopamine D1 receptor	Bos taurus	202
545	CHEMBL2971	Tyrosine-protein kinase JAK2	Homo sapiens	552
546	CHEMBL2973	Rho-associated protein kinase 2	Homo sapiens	510
547	CHEMBL298	Cholecystokinin B receptor	Homo sapiens	427
548	CHEMBL2982	Adenosine kinase	Toxoplasma gondii	57
549	CHEMBL2987	tRNA-guanine transglycosylase	Zymomonas mobilis (strain ATCC 31821 / ZM4 / CP4)	14
550	CHEMBL2988	Cholesterol esterase	Bos taurus	16
551	CHEMBL299	Protein kinase C alpha	Homo sapiens	417
552	CHEMBL2993	Monoamine oxidase B	Rattus norvegicus	113
553	CHEMBL2996	Protein kinase C delta	Homo sapiens	354
554	CHEMBL2997	AMP deaminase 2	Homo sapiens	31
555	CHEMBL3004	Multidrug resistance-associated protein 1	Homo sapiens	25
556	CHEMBL3009	Receptor protein-tyrosine kinase erbB-4	Homo sapiens	87
557	CHEMBL301	Cyclin-dependent kinase 2	Homo sapiens	569
558	CHEMBL3012	Phosphodiesterase 7A	Homo sapiens	21
559	CHEMBL3013	Choline transporter	Mus musculus	19
560	CHEMBL3018	Matriptase	Homo sapiens	267
561	CHEMBL3019	Cytochrome P450 3A5	Homo sapiens	10
562	CHEMBL302	Adenosine A2a receptor	Rattus norvegicus	1605
563	CHEMBL3023	Sphingosine kinase 2	Homo sapiens	46
564	CHEMBL3024	Serine/threonine-protein kinase PLK1	Homo sapiens	161
565	CHEMBL3025	Carbonic anhydrase VI	Homo sapiens	204
566	CHEMBL3026	GABA receptor alpha-3 subunit	Homo sapiens	14
567	CHEMBL3027	Neurotensin receptor 1	Rattus norvegicus	27
568	CHEMBL3032	Protein kinase N2	Homo sapiens	283
569	CHEMBL3037	Cannabinoid CB1 receptor	Mus musculus	135
570	CHEMBL3038469	CDK2/Cyclin A	Homo sapiens	28
571	CHEMBL3038482	DNA gyrase	Staphylococcus aureus	23
572	CHEMBL3038506	Ionotropic glutamate receptor NMDA 1/2D	Rattus norvegicus	22
573	CHEMBL3038510	PI3K p110 beta/p85 alpha	Homo sapiens	25
574	CHEMBL3038511	TCF4/beta-catenin	Homo sapiens	10
575	CHEMBL304	Norepinephrine transporter	Rattus norvegicus	911
576	CHEMBL3041	Mu opioid receptor	Bos taurus	17
577	CHEMBL3045	Protein kinase C beta	Homo sapiens	161
578	CHEMBL3048	Nitric-oxide synthase, brain	Rattus norvegicus	343
579	CHEMBL3050	Monoamine oxidase B	Mus musculus	14
580	CHEMBL3055	Cyclin-dependent kinase 7	Homo sapiens	209
581	CHEMBL3066	Gonadotropin-releasing hormone receptor	Rattus norvegicus	151
582	CHEMBL3067	Metabotropic glutamate receptor 3	Rattus norvegicus	14
583	CHEMBL307	Neuronal acetylcholine receptor protein alpha-...	Rattus norvegicus	81
584	CHEMBL3071	Dopamine D1 receptor	Mus musculus	17
585	CHEMBL3072	Androgen Receptor	Rattus norvegicus	162
586	CHEMBL3078	Thrombin	Rattus norvegicus	34
587	CHEMBL308	Cyclin-dependent kinase 1	Homo sapiens	315
588	CHEMBL309	Muscarinic acetylcholine receptor M2	Rattus norvegicus	306
589	CHEMBL3092	Cathepsin E	Homo sapiens	25
590	CHEMBL3094	MAP kinase-activated protein kinase 5	Homo sapiens	41
591	CHEMBL3097982	Delta carbonic anhydrase	Thalassiosira weissflogii	40
592	CHEMBL3105	Poly [ADP-ribose] polymerase-1	Homo sapiens	367
593	CHEMBL3106	Thymidine phosphorylase	Homo sapiens	42
594	CHEMBL311	Glutamate [NMDA] receptor subunit epsilon 2	Rattus norvegicus	94
595	CHEMBL3114	Sucrase-isomaltase	Rattus norvegicus	24
596	CHEMBL3116	Cyclin-dependent kinase 9	Homo sapiens	202
597	CHEMBL3118	Adenosylhomocysteinase	Rattus norvegicus	17
598	CHEMBL3122	Alpha-1b adrenergic receptor	Mesocricetus auratus	161
599	CHEMBL3125	Ribosomal protein S6 kinase alpha 4	Homo sapiens	19
600	CHEMBL3129	Guanine deaminase	Homo sapiens	11
601	CHEMBL313	Serotonin transporter	Rattus norvegicus	2682
602	CHEMBL3130	PI3-kinase p110-delta subunit	Homo sapiens	166
603	CHEMBL3131	Caspase-5	Homo sapiens	10
604	CHEMBL3138	Dopamine D3 receptor	Rattus norvegicus	640
605	CHEMBL3145	PI3-kinase p110-beta subunit	Homo sapiens	114
606	CHEMBL315	Alpha-1b adrenergic receptor	Rattus norvegicus	135
607	CHEMBL3150	Vitamin D receptor	Rattus norvegicus	52
608	CHEMBL3154	Neurokinin 3 receptor	Rattus norvegicus	19
609	CHEMBL3155	Serotonin 7 (5-HT7) receptor	Homo sapiens	1454
610	CHEMBL3157	Bradykinin B2 receptor	Homo sapiens	260
611	CHEMBL3160	Thymidylate synthase	Mus musculus	97
612	CHEMBL3166	Protein-tyrosine phosphatase 1C	Homo sapiens	11
613	CHEMBL317	Muscarinic acetylcholine receptor M4	Rattus norvegicus	38
614	CHEMBL3171	Folylpoly-gamma-glutamate synthetase	Homo sapiens	22
615	CHEMBL3176	Galanin receptor 2	Homo sapiens	25
616	CHEMBL318	Adenosine A1 receptor	Rattus norvegicus	2405
617	CHEMBL3180	Carboxylesterase 2	Homo sapiens	95
618	CHEMBL319	Alpha-1a adrenergic receptor	Rattus norvegicus	414
619	CHEMBL3190	Glutamate receptor ionotropic, AMPA 4	Homo sapiens	29
620	CHEMBL3192	Histone deacetylase 8	Homo sapiens	54
621	CHEMBL3198	Acetylcholinesterase	Mus musculus	11
622	CHEMBL320	Muscarinic acetylcholine receptor M3	Rattus norvegicus	165
623	CHEMBL3202	Prolyl endopeptidase	Homo sapiens	58
624	CHEMBL3204	Plasminogen	Rattus norvegicus	36
625	CHEMBL321	Matrix metalloproteinase 9	Homo sapiens	690
626	CHEMBL322	Serotonin 2a (5-HT2a) receptor	Rattus norvegicus	1362
627	CHEMBL3222	Delta opioid receptor	Mus musculus	368
628	CHEMBL3223	Serotonin 7 (5-HT7) receptor	Rattus norvegicus	443
629	CHEMBL3224	C-8 sterol isomerase	Saccharomyces cerevisiae S288c	39
630	CHEMBL3226	Imidazoleglycerol-phosphate dehydratase	Cryptococcus neoformans var. neoformans B-3501A	26
631	CHEMBL3227	Metabotropic glutamate receptor 5	Homo sapiens	287
632	CHEMBL3228	Metabotropic glutamate receptor 8	Homo sapiens	10
633	CHEMBL3229	Anandamide amidohydrolase	Rattus norvegicus	567
634	CHEMBL3231	Rho-associated protein kinase 1	Homo sapiens	550
635	CHEMBL3232687	Apelin	Homo sapiens	17
636	CHEMBL3232689	Cathepsin B	Capra hircus	39
637	CHEMBL3234	Tyrosine-protein kinase HCK	Homo sapiens	23
638	CHEMBL324	Serotonin 2c (5-HT2c) receptor	Rattus norvegicus	492
639	CHEMBL3242	Carbonic anhydrase XII	Homo sapiens	2154
640	CHEMBL3243	Leukocyte common antigen	Homo sapiens	15
641	CHEMBL3243909	Glandular kallikrein	Sus scrofa	69
642	CHEMBL3243910	Acrosin	Sus scrofa	53
643	CHEMBL325	Histone deacetylase 1	Homo sapiens	65
644	CHEMBL3250	Lysophosphatidic acid receptor Edg-7	Homo sapiens	65
645	CHEMBL3252	Beta-1 adrenergic receptor	Rattus norvegicus	94
646	CHEMBL3254	Monoamine oxidase A	Bos taurus	164
647	CHEMBL3257	Aldehyde oxidase	Homo sapiens	10
648	CHEMBL326	Alpha-1d adrenergic receptor	Rattus norvegicus	306
649	CHEMBL3262	Lanosterol synthase	Rattus norvegicus	12
650	CHEMBL3263	Histamine H3 receptor	Mus musculus	79
651	CHEMBL3267	PI3-kinase p110-gamma subunit	Homo sapiens	167
652	CHEMBL327	Alpha-2a adrenergic receptor	Rattus norvegicus	35
653	CHEMBL3272	Cathepsin L2	Homo sapiens	28
654	CHEMBL3284	Alcohol dehydrogenase beta chain	Homo sapiens	13
655	CHEMBL3285	Alcohol dehydrogenase gamma chain	Homo sapiens	18
656	CHEMBL3286	Urokinase-type plasminogen activator	Homo sapiens	726
657	CHEMBL329	Type-1A angiotensin II receptor	Rattus norvegicus	30
658	CHEMBL3295	Pepsin A	Homo sapiens	16
659	CHEMBL330	Glutamate (NMDA) receptor subunit zeta 1	Rattus norvegicus	280
660	CHEMBL3301382	Nicotinic acetylcholine receptor alpha-4/beta-2	Mus musculus	13
661	CHEMBL3308	Caspase-6	Homo sapiens	58
662	CHEMBL3309115	Cathepsin H	Capra hircus	40
663	CHEMBL331	Cyclin-dependent kinase 4	Homo sapiens	71
664	CHEMBL3310	Histone deacetylase 11	Homo sapiens	31
665	CHEMBL3313	Vesicular acetylcholine transporter	Torpedo californica	59
666	CHEMBL3314	Alpha-chymotrypsin	Bos taurus	122
667	CHEMBL3318	Tyrosinase	Agaricus bisporus	103
668	CHEMBL332	Matrix metalloproteinase-1	Homo sapiens	667
669	CHEMBL3325	Oligopeptide transporter, kidney isoform	Rattus norvegicus	26
670	CHEMBL3326	Beta-lactamase L1	Stenotrophomonas maltophilia	44
671	CHEMBL3329079	2'-deoxynucleoside 5'-phosphate N-hydrolase 1	Rattus norvegicus	24
672	CHEMBL3329080	25-hydroxyvitamin D-1 alpha hydroxylase, mitoc...	Mus musculus	18
673	CHEMBL333	Matrix metalloproteinase-2	Homo sapiens	782
674	CHEMBL3332	ADAM17	Sus scrofa	16
675	CHEMBL3335	Cytochrome P450 2B1	Rattus norvegicus	11
676	CHEMBL3338	Squalene synthetase	Homo sapiens	12
677	CHEMBL3344	Fatty acid binding protein muscle	Homo sapiens	16
678	CHEMBL3345	3-dehydroquinate dehydratase	Mycobacterium tuberculosis	39
679	CHEMBL3349	Cathepsin K	Oryctolagus cuniculus	59
680	CHEMBL335	Protein-tyrosine phosphatase 1B	Homo sapiens	497
681	CHEMBL3351190	Hepatocyte growth factor activator	Homo sapiens	29
682	CHEMBL3351218	2'-deoxynucleoside 5'-phosphate N-hydrolase 1	Homo sapiens	25
683	CHEMBL3354	Glutathionylspermidine synthase	Crithidia fasciculata	14
684	CHEMBL3356	Cytochrome P450 1A2	Homo sapiens	28
685	CHEMBL3357	Interleukin-1 receptor-associated kinase 1	Homo sapiens	232
686	CHEMBL3358	Monoamine oxidase A	Rattus norvegicus	169
687	CHEMBL3359	Formyl peptide receptor 1	Homo sapiens	96
688	CHEMBL3360	Adenosine A3 receptor	Rattus norvegicus	323
689	CHEMBL3361	Dopamine D4 receptor	Rattus norvegicus	140
690	CHEMBL3365	Neuronal acetylcholine receptor protein alpha-...	Mus musculus	14
691	CHEMBL3369	Neprilysin	Rattus norvegicus	36
692	CHEMBL3371	Serotonin 6 (5-HT6) receptor	Homo sapiens	2566
693	CHEMBL3372	Serotonin 6 (5-HT6) receptor	Rattus norvegicus	27
694	CHEMBL3373	Beta-2 adrenergic receptor	Bos taurus	21
695	CHEMBL3377	Neuraminidase	Influenza B virus (strain B/Lee/1940)	47
696	CHEMBL338	Dopamine transporter	Rattus norvegicus	1566
697	CHEMBL339	Dopamine D2 receptor	Rattus norvegicus	2495
698	CHEMBL3391	Threonyl-tRNA synthetase	Homo sapiens	20
699	CHEMBL3392	Thermolysin	Bacillus thermoproteolyticus	85
700	CHEMBL3397	Cytochrome P450 2C9	Homo sapiens	126
701	CHEMBL3399914	AGAP002992-PA	Anopheles gambiae	36
702	CHEMBL340	Cytochrome P450 3A4	Homo sapiens	133
703	CHEMBL3406	C-C chemokine receptor type 3	Mus musculus	32
704	CHEMBL3409	Glutathione S-transferase A1	Homo sapiens	11
705	CHEMBL341	GABA receptor alpha-2 subunit	Rattus norvegicus	17
706	CHEMBL3412	Matrix metalloproteinase 11	Mus musculus	31
707	CHEMBL3414410	Vasopressin V1a receptor	Mus musculus	18
708	CHEMBL3419	Carboxypeptidase B2 isoform A	Homo sapiens	27
709	CHEMBL3426	Serotonin 5a (5-HT5a) receptor	Homo sapiens	244
710	CHEMBL3430878	Retinoic acid receptor RXR-alpha/oxysterols re...	Homo sapiens	27
711	CHEMBL3430879	Retinoic acid receptor RXR-alpha/oxysterols re...	Homo sapiens	25
712	CHEMBL3438	Protein kinase C zeta	Homo sapiens	65
713	CHEMBL3439	Aminopeptidase A	Homo sapiens	57
714	CHEMBL344	Melanin-concentrating hormone receptor 1	Homo sapiens	1425
715	CHEMBL3440	Beta-1 adrenergic receptor	Mus musculus	13
716	CHEMBL3455	Anandamide amidohydrolase	Mus musculus	54
717	CHEMBL3459	Serotonin 1b (5-HT1b) receptor	Rattus norvegicus	198
718	CHEMBL3461	Neuronal acetylcholine receptor protein alpha-...	Rattus norvegicus	45
719	CHEMBL3464	Nitric oxide synthase, inducible	Mus musculus	295
720	CHEMBL3465	Sigma opioid receptor	Mus musculus	151
721	CHEMBL3467	P-glycoprotein 1	Mus musculus	10
722	CHEMBL3468	Caspase-7	Homo sapiens	20
723	CHEMBL3473	C-C chemokine receptor type 3	Homo sapiens	408
724	CHEMBL3476	Inhibitor of nuclear factor kappa B kinase alp...	Homo sapiens	37
725	CHEMBL3481	Carboxypeptidase A1	Bos taurus	82
726	CHEMBL3482	Beta-galactosidase	Bos taurus	19
727	CHEMBL3486	Dihydroorotate dehydrogenase	Plasmodium falciparum	32
728	CHEMBL3501	Cholecystokinin A receptor	Cavia porcellus	183
729	CHEMBL3503	Glutamate receptor ionotropic, AMPA 2	Rattus norvegicus	46
730	CHEMBL3504	Glutamate receptor ionotropic, AMPA 3	Rattus norvegicus	36
731	CHEMBL3505	Glutamate receptor ionotropic, AMPA 4	Rattus norvegicus	27
732	CHEMBL3508	Cholecystokinin B receptor	Rattus norvegicus	59
733	CHEMBL3510	Carbonic anhydrase XIV	Homo sapiens	510
734	CHEMBL3511	Ornithine decarboxylase	Rattus norvegicus	16
735	CHEMBL3522	Cytochrome P450 17A1	Homo sapiens	24
736	CHEMBL3524	Histone deacetylase 4	Homo sapiens	35
737	CHEMBL3529	Inhibitor of nuclear factor kappa B kinase eps...	Homo sapiens	97
738	CHEMBL3545	Alpha-L-fucosidase 1	Bos taurus	19
739	CHEMBL3553	Tyrosine-protein kinase TYK2	Homo sapiens	233
740	CHEMBL3559	Steryl-sulfatase	Homo sapiens	38
741	CHEMBL3559639	Nonstructural protein NS3-4A	Hepatitis C virus	30
742	CHEMBL3562169	DNA polymerase III subunit beta	Escherichia coli (strain K12)	12
743	CHEMBL3563	Cruzipain	Trypanosoma cruzi	95
744	CHEMBL3568	Nitric-oxide synthase, brain	Homo sapiens	277
745	CHEMBL3571	Cannabinoid CB1 receptor	Rattus norvegicus	824
746	CHEMBL3582	Protein kinase C epsilon	Homo sapiens	87
747	CHEMBL3587	Dual specificity mitogen-activated protein kin...	Homo sapiens	155
748	CHEMBL3594	Carbonic anhydrase IX	Homo sapiens	2663
749	CHEMBL3595	Glutamate receptor ionotropic, AMPA 3	Homo sapiens	12
750	CHEMBL3597	Serotonin 5a (5-HT5a) receptor	Mus musculus	38
751	CHEMBL3602	Sigma opioid receptor	Rattus norvegicus	571
752	CHEMBL3607	Glutamate receptor ionotropic kainate 2	Rattus norvegicus	56
753	CHEMBL3614	Kappa opioid receptor	Rattus norvegicus	158
754	CHEMBL3616	Protein kinase C eta	Homo sapiens	27
755	CHEMBL3621035	Carbonic anhydrase, alpha family	Thiomicrospira crunogena (strain XCL-2)	41
756	CHEMBL3622	Cytochrome P450 2C19	Homo sapiens	72
757	CHEMBL3629	Casein kinase II alpha	Homo sapiens	283
758	CHEMBL3630	Inosine-5'-monophosphate dehydrogenase	Escherichia coli K-12	21
759	CHEMBL3636	Neuromedin B receptor	Homo sapiens	55
760	CHEMBL3638	RAS guanyl releasing protein 3	Homo sapiens	52
761	CHEMBL3638328	Anionic trypsin-1	Rattus norvegicus	28
762	CHEMBL3638329	Urokinase plasminogen activator surface receptor	Rattus norvegicus	28
763	CHEMBL3638331	Gag-Pol polyprotein	Human immunodeficiency virus type 1 group M su...	20
764	CHEMBL3638334	Opioid growth factor receptor-like protein 1	Homo sapiens	283
765	CHEMBL3638337	Kininogen-1	Homo sapiens	60
766	CHEMBL3638339	Thioredoxin reductase	Escherichia coli (strain K12)	10
767	CHEMBL3638342	Prokineticin receptor 2	Cricetulus griseus	277
768	CHEMBL3638345	5-hydroxytryptamine receptor	Cricetulus griseus	53
769	CHEMBL3638349	Glutaminyl-peptide cyclotransferase-like protein	Homo sapiens	16
770	CHEMBL3649	Xanthine dehydrogenase	Bos taurus	24
771	CHEMBL3650	Fibroblast growth factor receptor 1	Homo sapiens	356
772	CHEMBL3656	Coagulation factor X	Bos taurus	128
773	CHEMBL3674	Fatty acid binding protein epidermal	Homo sapiens	14
774	CHEMBL3676	C-C chemokine receptor type 5	Mus musculus	51
775	CHEMBL3683	Glutamate receptor ionotropic kainate 2	Homo sapiens	101
776	CHEMBL3684	Glutamate receptor ionotropic kainate 3	Homo sapiens	18
777	CHEMBL3688	Adenosine A1 receptor	Mus musculus	30
778	CHEMBL3690	GAR transformylase	Mus musculus	23
779	CHEMBL3691	Autotaxin	Homo sapiens	92
780	CHEMBL3693	Farnesyl pyrophosphate synthase	Leishmania donovani	18
781	CHEMBL3706	ADAM17	Homo sapiens	433
782	CHEMBL3707	Beta-2 adrenergic receptor	Mus musculus	17
783	CHEMBL3707466	5-hydroxytryptamine receptor 1B	Cricetulus griseus	53
784	CHEMBL3710	Prostanoid EP3 receptor	Homo sapiens	299
785	CHEMBL3712907	Transmembrane domain-containing protein TMIGD3	Homo sapiens	91
786	CHEMBL3717	Hepatocyte growth factor receptor	Homo sapiens	527
787	CHEMBL3719	Melanocortin receptor 4	Mus musculus	26
788	CHEMBL3720	ATP-citrate synthase	Homo sapiens	35
789	CHEMBL3729	Carbonic anhydrase IV	Homo sapiens	379
790	CHEMBL3736	Angiotensin-converting enzyme 2	Homo sapiens	55
791	CHEMBL3737	Serotonin 1a (5-HT1a) receptor	Mus musculus	32
792	CHEMBL3744	Glutamate receptor ionotropic kainate 3	Rattus norvegicus	57
793	CHEMBL3745586	Carbonate dehydratase	Sulfurihydrogenibium sp. (strain YO3AOP1)	40
794	CHEMBL3750	Bacterial leucyl aminopeptidase	Vibrio proteolyticus	12
795	CHEMBL3751647	Telomeric repeat-binding factor 2-interacting ...	Homo sapiens	24
796	CHEMBL3753	Glutamate receptor ionotropic, AMPA 1	Rattus norvegicus	57
797	CHEMBL3759	Histamine H4 receptor	Homo sapiens	1055
798	CHEMBL3762	Voltage-gated L-type calcium channel alpha-1C ...	Rattus norvegicus	44
799	CHEMBL3764	Urotensin II receptor	Homo sapiens	229
800	CHEMBL3766	Vasopressin V2 receptor	Rattus norvegicus	56
801	CHEMBL3768	Neprilysin	Oryctolagus cuniculus	94
802	CHEMBL3769	Trypsin I	Bos taurus	496
803	CHEMBL3771	Human herpes virus 5 capsid protein P40	Human cytomegalovirus (strain AD169) (HHV-5) (...	26
804	CHEMBL3772	Metabotropic glutamate receptor 1	Homo sapiens	36
805	CHEMBL3776	Caspase-8	Homo sapiens	60
806	CHEMBL3778	Interleukin-1 receptor-associated kinase 4	Homo sapiens	273
807	CHEMBL3785	Hydroxycarboxylic acid receptor 2	Homo sapiens	33
808	CHEMBL3788	Serine/threonine-protein kinase PLK4	Homo sapiens	314
809	CHEMBL3795	Melanocortin receptor 1	Homo sapiens	208
810	CHEMBL3798	Calcitonin gene-related peptide type 1 receptor	Homo sapiens	455
811	CHEMBL3807	T-cell protein-tyrosine phosphatase	Homo sapiens	93
812	CHEMBL3811	Estrogen sulfotransferase	Sus scrofa	10
813	CHEMBL3813	Dipeptidyl peptidase IV	Sus scrofa	24
814	CHEMBL3814	Creatine transporter	Rattus norvegicus	11
815	CHEMBL3815	Squalene synthetase	Rattus norvegicus	11
816	CHEMBL3817	Bcl2-antagonist of cell death (BAD)	Homo sapiens	30
817	CHEMBL3819	Lysophosphatidic acid receptor Edg-2	Homo sapiens	37
818	CHEMBL3829	CaM kinase II gamma	Homo sapiens	213
819	CHEMBL3831	MAP/microtubule affinity-regulating kinase 2	Homo sapiens	262
820	CHEMBL3831281	P2X2/P2X3 heterotrimeric receptor	Homo sapiens	91
821	CHEMBL3833	Trace amine-associated receptor 1	Rattus norvegicus	156
822	CHEMBL3835	Serine/threonine-protein kinase NEK2	Homo sapiens	210
823	CHEMBL3836	LIM domain kinase 1	Homo sapiens	347
824	CHEMBL3837	Cathepsin L	Homo sapiens	533
825	CHEMBL3856	Brain glycogen phosphorylase	Homo sapiens	19
826	CHEMBL3864	Protein-tyrosine phosphatase 2C	Homo sapiens	17
827	CHEMBL3869	Matrix metalloproteinase 14	Homo sapiens	144
828	CHEMBL3880	Heat shock protein HSP 90-alpha	Homo sapiens	89
829	CHEMBL3883329	Neuronal acetylcholine receptor subunit alpha-...	Rattus norvegicus	11
830	CHEMBL3884	Sodium/glucose cotransporter 2	Homo sapiens	24
831	CHEMBL3885525	beta-catenin-B-cell lymphoma 9 protein complex	Homo sapiens	19
832	CHEMBL3885611	Neuronal acetylcholine receptor subunit alpha-...	Mus musculus	12
833	CHEMBL3885633	Retinoic acid receptor RXR-alpha/gamma	Homo sapiens	11
834	CHEMBL3886	Mixed lineage kinase 7	Homo sapiens	170
835	CHEMBL3891	Calpain 1	Homo sapiens	197
836	CHEMBL3897	DNA polymerase III	Bacillus subtilis (strain 168)	134
837	CHEMBL3898	Bone morphogenetic protein 1	Homo sapiens	59
838	CHEMBL3905	Tyrosine-protein kinase Lyn	Homo sapiens	208
839	CHEMBL3910	11-beta-hydroxysteroid dehydrogenase 1	Mus musculus	87
840	CHEMBL3911	Leukotriene B4 receptor 1	Homo sapiens	142
841	CHEMBL3912	Carbonic anhydrase XIII	Homo sapiens	86
842	CHEMBL3913	Complement C1s	Homo sapiens	107
843	CHEMBL3918	Receptor-type tyrosine-protein phosphatase alpha	Homo sapiens	27
844	CHEMBL3920	Protein kinase C theta	Homo sapiens	196
845	CHEMBL3921	Heparanase	Homo sapiens	13
846	CHEMBL3922	Methionine aminopeptidase 2	Homo sapiens	111
847	CHEMBL3923	Nischarin	Homo sapiens	174
848	CHEMBL3926	Carbonic anhydrase	Methanobacterium thermoautotrophicum	17
849	CHEMBL3927	SARS coronavirus 3C-like proteinase	SARS coronavirus	19
850	CHEMBL3928	C-C chemokine receptor type 3	Rattus norvegicus	32
851	CHEMBL3932	Carbonic anhydrase	Methanosarcina thermophila	27
852	CHEMBL3933	Prostanoid DP receptor	Mus musculus	76
853	CHEMBL3942	Neurokinin 1 receptor	Cavia porcellus	21
854	CHEMBL3943	Histamine H1 receptor	Cavia porcellus	114
855	CHEMBL3944	Vasopressin V2 receptor	Sus scrofa	31
856	CHEMBL3947	Adenosine A1 receptor	Oryctolagus cuniculus	18
857	CHEMBL3949	Endothelin receptor ET-B	Sus scrofa	14
858	CHEMBL3952	Kappa opioid receptor	Cavia porcellus	1347
859	CHEMBL3959	Quinone reductase 2	Homo sapiens	50
860	CHEMBL3961	MAP kinase p38 beta	Homo sapiens	12
861	CHEMBL3965	Leucine aminopeptidase	Homo sapiens	50
862	CHEMBL3969	Carbonic anhydrase VB	Homo sapiens	193
863	CHEMBL3972	GAR transformylase	Homo sapiens	45
864	CHEMBL3974	Proteinase-activated receptor 1	Homo sapiens	75
865	CHEMBL3976	Dipeptidyl peptidase II	Homo sapiens	19
866	CHEMBL3979	Peroxisome proliferator-activated receptor delta	Homo sapiens	62
867	CHEMBL3982	Tyrosine-protein kinase FER	Homo sapiens	130
868	CHEMBL3983	Dual specificity protein kinase TTK	Homo sapiens	11
869	CHEMBL3991	Coagulation factor VII	Homo sapiens	266
870	CHEMBL3993	Platelet activating factor receptor	Mus musculus	11
871	CHEMBL3996	Oxytocin receptor	Rattus norvegicus	95
872	CHEMBL3997	Insulin-like growth factor binding protein 3	Homo sapiens	39
873	CHEMBL3998	Dopamine D2 receptor	Bos taurus	124
874	CHEMBL4005	PI3-kinase p110-alpha subunit	Homo sapiens	991
875	CHEMBL401	Glutamate [NMDA] receptor subunit epsilon 3	Rattus norvegicus	45
876	CHEMBL4015	C-C chemokine receptor type 2	Homo sapiens	210
877	CHEMBL4016	Glutamate receptor ionotropic, AMPA 2	Homo sapiens	70
878	CHEMBL4018	Neuropeptide Y receptor type 2	Homo sapiens	74
879	CHEMBL4022	Thymidine kinase	Rattus norvegicus	11
880	CHEMBL4026	Signal transducer and activator of transcripti...	Homo sapiens	44
881	CHEMBL4027	Neurokinin 1 receptor	Rattus norvegicus	61
882	CHEMBL4029	Interleukin-8 receptor A	Homo sapiens	97
883	CHEMBL4036	Cyclin-dependent kinase 5	Homo sapiens	430
884	CHEMBL4040	MAP kinase ERK2	Homo sapiens	288
885	CHEMBL4045	AMP-activated protein kinase, alpha-1 subunit	Homo sapiens	299
886	CHEMBL4047	Retinoid X receptor beta	Mus musculus	15
887	CHEMBL4054	GABA transporter 1	Rattus norvegicus	68
888	CHEMBL4056	Alpha-mannosidase 2A1	Homo sapiens	17
889	CHEMBL4062	Calpain 1	Sus scrofa	63
890	CHEMBL4068	Chymase	Homo sapiens	98
891	CHEMBL4070	Casein kinase II alpha (prime)	Homo sapiens	16
892	CHEMBL4071	Cathepsin G	Homo sapiens	24
893	CHEMBL4072	Cathepsin B	Homo sapiens	471
894	CHEMBL4073	Matrix metalloproteinase 7	Homo sapiens	115
895	CHEMBL4074	Angiotensin-converting enzyme	Oryctolagus cuniculus	29
896	CHEMBL4077	Melanocortin receptor 1	Mus musculus	164
897	CHEMBL4078	Acetylcholinesterase	Electrophorus electricus	212
898	CHEMBL4079	G-protein coupled receptor kinase 2	Homo sapiens	65
899	CHEMBL4081	Coagulation factor III	Homo sapiens	47
900	CHEMBL4093	LXR-beta	Homo sapiens	35
901	CHEMBL4101	cAMP-dependent protein kinase alpha-catalytic ...	Homo sapiens	432
902	CHEMBL4106	Cathepsin D	Bos taurus	40
903	CHEMBL4108	Voltage-gated L-type calcium channel alpha-1S ...	Rattus norvegicus	33
904	CHEMBL4111	Bradykinin B2 receptor	Cavia porcellus	27
905	CHEMBL4117	Zinc aminopeptidase	Plasmodium falciparum FcB1/Columbia	20
906	CHEMBL4121	CaM kinase II beta	Homo sapiens	200
907	CHEMBL4123	Neurotensin receptor 1	Homo sapiens	34
908	CHEMBL4124	Histamine H3 receptor	Rattus norvegicus	1625
909	CHEMBL4132	Voltage-gated L-type calcium channel alpha-1D ...	Rattus norvegicus	22
910	CHEMBL4143	Calpain 2	Sus scrofa	11
911	CHEMBL4145	Histone deacetylase 9	Homo sapiens	27
912	CHEMBL4147	CaM kinase II alpha	Homo sapiens	88
913	CHEMBL4149	L-type amino acid transporter 1	Rattus norvegicus	10
914	CHEMBL4150	Enoyl-acyl-carrier protein reductase	Plasmodium falciparum	19
915	CHEMBL4153	Sigma-1 receptor	Cavia porcellus	1423
916	CHEMBL4161	Urease	Canavalia ensiformis	53
917	CHEMBL4175	Tyrosine-protein kinase CTK	Homo sapiens	47
918	CHEMBL4176	Alpha-L-fucosidase I	Homo sapiens	62
919	CHEMBL4179	c-Jun N-terminal kinase 2	Homo sapiens	314
920	CHEMBL4188	Rhodesain	Trypanosoma brucei rhodesiense	79
921	CHEMBL4193	Alpha-mannosidase	Glycine max	17
922	CHEMBL4198	Inhibitor of apoptosis protein 3	Homo sapiens	214
923	CHEMBL4202	Serine/threonine-protein kinase 2	Homo sapiens	300
924	CHEMBL4203	Dual specificity protein kinase CLK4	Homo sapiens	733
925	CHEMBL4204	MAP kinase signal-integrating kinase 2	Homo sapiens	327
926	CHEMBL4208	Proteasome component C5	Homo sapiens	20
927	CHEMBL4211	Carbonic anhydrase 1	Helicobacter pylori (strain ATCC 700392 / 2669...	47
928	CHEMBL4222	dUTP pyrophosphatase	Plasmodium falciparum 3D7	50
929	CHEMBL4223	Tyrosine-protein kinase FRK	Homo sapiens	193
930	CHEMBL4225	Dual specificity protein kinase CLK2	Homo sapiens	453
931	CHEMBL4235	11-beta-hydroxysteroid dehydrogenase 1	Homo sapiens	293
932	CHEMBL4237	Ribosomal protein S6 kinase alpha 5	Homo sapiens	126
933	CHEMBL4239	Oligosaccharyl transferase 48 kDa subunit	Homo sapiens	10
934	CHEMBL4247	ALK tyrosine kinase receptor	Homo sapiens	311
935	CHEMBL4263	Acetolactate synthase	Arabidopsis thaliana	23
936	CHEMBL4270	Matrix metalloproteinase 10	Homo sapiens	58
937	CHEMBL4271	Synaptic vesicular amine transporter	Bos taurus	42
938	CHEMBL4273	cGMP-dependent protein kinase 1 beta	Homo sapiens	130
939	CHEMBL4277	Retinoid X receptor gamma	Rattus norvegicus	17
940	CHEMBL4280	Gastrin releasing peptide receptor	Rattus norvegicus	13
941	CHEMBL4282	Serine/threonine-protein kinase AKT	Homo sapiens	215
942	CHEMBL4296	Sodium channel protein type IX alpha subunit	Homo sapiens	85
943	CHEMBL4302	P-glycoprotein 1	Homo sapiens	176
944	CHEMBL4303	Heat shock protein HSP 90-beta	Homo sapiens	117
945	CHEMBL4308	Bradykinin B1 receptor	Homo sapiens	591
946	CHEMBL4313	Aminoglycoside acetyltransferase	Enterococcus durans	17
947	CHEMBL4315	Purinergic receptor P2Y1	Homo sapiens	269
948	CHEMBL4317	Serotonin 4 (5-HT4) receptor	Rattus norvegicus	130
949	CHEMBL4320	DNA topoisomerase III	Bacillus subtilis (strain 168)	37
950	CHEMBL4329	Kappa opioid receptor	Mus musculus	156
951	CHEMBL4333	Sphingosine 1-phosphate receptor Edg-1	Homo sapiens	113
952	CHEMBL4336	Prostanoid EP3 receptor	Mus musculus	223
953	CHEMBL4338	Purine nucleoside phosphorylase	Homo sapiens	164
954	CHEMBL4351	Beta-1 adrenergic receptor	Sus scrofa	11
955	CHEMBL4354	Mu opioid receptor	Cavia porcellus	565
956	CHEMBL4360	Monocarboxylate transporter 1	Homo sapiens	44
957	CHEMBL4361	Induced myeloid leukemia cell differentiation ...	Homo sapiens	423
958	CHEMBL4372	Anthrax lethal factor	Bacillus anthracis	142
959	CHEMBL4373	CpG DNA methylase	Spiroplasma monobiae	14
960	CHEMBL4375	Serine/threonine-protein kinase SRPK1	Homo sapiens	199
961	CHEMBL4381	Synaptic vesicle protein 2a	Rattus norvegicus	11
962	CHEMBL4393	Matrix metalloproteinase 12	Homo sapiens	198
963	CHEMBL4394	Sphingosine kinase 1	Homo sapiens	75
964	CHEMBL4402	Retinoid X receptor gamma	Mus musculus	11
965	CHEMBL4409	Phosphodiesterase 10A	Homo sapiens	358
966	CHEMBL4414	Plasmepsin 2	Plasmodium falciparum	240
967	CHEMBL4422	Free fatty acid receptor 1	Homo sapiens	74
968	CHEMBL4427	Prostanoid DP receptor	Homo sapiens	185
969	CHEMBL4429	Neurokinin 3 receptor	Homo sapiens	450
970	CHEMBL4431	Retinoid X receptor alpha	Rattus norvegicus	17
971	CHEMBL4438	Serine/threonine protein phosphatase PP1-gamma...	Homo sapiens	10
972	CHEMBL4439	TGF-beta receptor type I	Homo sapiens	44
973	CHEMBL4441	C-X-C chemokine receptor type 3	Homo sapiens	261
974	CHEMBL4444	Vitamin K-dependent protein C	Homo sapiens	97
975	CHEMBL4447	Kallikrein 5	Homo sapiens	24
976	CHEMBL4466	Melatonin receptor 1B	Gallus gallus	15
977	CHEMBL4468	Histamine H4 receptor	Rattus norvegicus	37
978	CHEMBL4471	Thrombin	Bos taurus	425
979	CHEMBL4472	Trypsin II	Bos taurus	124
980	CHEMBL4477	Metabotropic glutamate receptor 1	Rattus norvegicus	240
981	CHEMBL4481	Nitric oxide synthase, inducible	Homo sapiens	75
982	CHEMBL4482	Serine/threonine-protein kinase PAK 4	Homo sapiens	356
983	CHEMBL4487	Serine/threonine-protein kinase PAK 2	Homo sapiens	10
984	CHEMBL4501	Ribosomal protein S6 kinase 1	Homo sapiens	381
985	CHEMBL4502	Cytidine deaminase	Homo sapiens	10
986	CHEMBL4503	Nociceptin receptor	Rattus norvegicus	37
987	CHEMBL4508	Glutaminyl-peptide cyclotransferase	Homo sapiens	208
988	CHEMBL4514	Casein kinase II alpha	Zea mays	16
989	CHEMBL4516	Serine/threonine-protein kinase MRCK-A	Homo sapiens	214
990	CHEMBL4521	Cytochrome P450 24A1	Homo sapiens	31
991	CHEMBL4523	Serine/threonine-protein kinase PIM2	Homo sapiens	299
992	CHEMBL4525	Serine/threonine-protein kinase 17A	Homo sapiens	260
993	CHEMBL4542	Probable low molecular weight protein-tyrosine...	Mycobacterium tuberculosis	40
994	CHEMBL4550	5-lipoxygenase activating protein	Homo sapiens	1287
995	CHEMBL4552	Peripheral-type benzodiazepine receptor	Rattus norvegicus	704
996	CHEMBL4554	Neurokinin 2 receptor	Rattus norvegicus	52
997	CHEMBL4561	Neuropeptide Y receptor type 5	Homo sapiens	416
998	CHEMBL4564	Dihydrofolate reductase	Mus musculus	43
999	CHEMBL4566	Endothelin receptor ET-A	Rattus norvegicus	80
1000	CHEMBL4567	Phosphodiesterase 5A	Rattus norvegicus	19
1001	CHEMBL4573	Metabotropic glutamate receptor 6	Homo sapiens	11
1002	CHEMBL4575	Dual-specificity tyrosine-phosphorylation regu...	Homo sapiens	214
1003	CHEMBL4576	Homeodomain-interacting protein kinase 2	Homo sapiens	278
1004	CHEMBL4578	Maternal embryonic leucine zipper kinase	Homo sapiens	193
1005	CHEMBL4581	Kinesin-like protein 1	Homo sapiens	150
1006	CHEMBL4586	Seed lipoxygenase-1	Glycine max	16
1007	CHEMBL4588	Matrix metalloproteinase 8	Homo sapiens	508
1008	CHEMBL4596	C-C chemokine receptor type 8	Homo sapiens	65
1009	CHEMBL4599	Tyrosine kinase non-receptor protein 2	Homo sapiens	188
1010	CHEMBL4600	Serine/threonine-protein kinase PAK 1	Homo sapiens	201
1011	CHEMBL4601	Tyrosine-protein kinase BRK	Homo sapiens	50
1012	CHEMBL4605	Oligopeptide transporter small intestine isoform	Homo sapiens	29
1013	CHEMBL4607	Angiotensin II type 2 (AT-2) receptor	Homo sapiens	77
1014	CHEMBL4608	Melanocortin receptor 5	Homo sapiens	344
1015	CHEMBL4613	Bradykinin B1 receptor	Rattus norvegicus	16
1016	CHEMBL4614	Dihydrofolate reductase	Leishmania major	43
1017	CHEMBL4616	Ghrelin receptor	Homo sapiens	222
1018	CHEMBL4617	Phenylethanolamine N-methyltransferase	Homo sapiens	160
1019	CHEMBL4618	Leukotriene A4 hydrolase	Homo sapiens	22
1020	CHEMBL4621	DNA polymerase III subunit alpha	Escherichia coli K-12	16
1021	CHEMBL4625	Apoptosis regulator Bcl-X	Homo sapiens	302
1022	CHEMBL4630	Serine/threonine-protein kinase Chk1	Homo sapiens	365
1023	CHEMBL4631	Endothelin receptor ET-B	Rattus norvegicus	59
1024	CHEMBL4642	Serotonin transporter	Mus musculus	14
1025	CHEMBL4644	Melanocortin receptor 3	Homo sapiens	443
1026	CHEMBL4649	Corticotropin releasing factor receptor 1	Rattus norvegicus	69
1027	CHEMBL4655	Serotonin 5a (5-HT5a) receptor	Rattus norvegicus	21
1028	CHEMBL4657	Dipeptidyl peptidase VIII	Homo sapiens	135
1029	CHEMBL4659	Proteasome Macropain subunit PRE2	Saccharomyces cerevisiae S288c	17
1030	CHEMBL4662	Proteasome Macropain subunit MB1	Homo sapiens	64
1031	CHEMBL4665	Thymidylate synthase	Cryptococcus neoformans var. neoformans B-3501A	17
1032	CHEMBL4670	MAP kinase-activated protein kinase 3	Homo sapiens	42
1033	CHEMBL4674	MAP kinase p38 gamma	Homo sapiens	109
1034	CHEMBL4675	Tripeptidyl aminopeptidase	Rattus norvegicus	50
1035	CHEMBL4676	Voltage-gated calcium channel alpha2/delta sub...	Mus musculus	49
1036	CHEMBL4677	Apoptosis regulator Bcl-W	Homo sapiens	42
1037	CHEMBL4680	3-dehydroquinate dehydratase	Helicobacter pylori (strain ATCC 700392 / 2669...	24
1038	CHEMBL4681	Aldo-keto-reductase family 1 member C3	Homo sapiens	35
1039	CHEMBL4683	Fibroblast activation protein alpha	Homo sapiens	44
1040	CHEMBL4685	Indoleamine 2,3-dioxygenase	Homo sapiens	69
1041	CHEMBL4687	Plasmepsin 1	Plasmodium falciparum	93
1042	CHEMBL4696	Glycogen phosphorylase, muscle form	Oryctolagus cuniculus	104
1043	CHEMBL4697	Hexose transporter 1	Plasmodium falciparum	13
1044	CHEMBL4701	Histamine H1 receptor	Rattus norvegicus	95
1045	CHEMBL4702	Dopamine beta-hydroxylase	Bos taurus	10
1046	CHEMBL4708	Serine/threonine-protein kinase MST2	Homo sapiens	347
1047	CHEMBL4718	MAP kinase-interacting serine/threonine-protei...	Homo sapiens	15
1048	CHEMBL4722	Serine/threonine-protein kinase Aurora-A	Homo sapiens	573
1049	CHEMBL4725	Aryl hydrocarbon receptor	Oryctolagus cuniculus	25
1050	CHEMBL4729	Cytochrome P450 2B6	Homo sapiens	30
1051	CHEMBL4731	Hydroxycarboxylic acid receptor 2	Rattus norvegicus	17
1052	CHEMBL4744	Alpha-2a adrenergic receptor	Bos taurus	76
1053	CHEMBL4767	Vesicular acetylcholine transporter	Homo sapiens	131
1054	CHEMBL4768	Acetylcholinesterase	Bos taurus	47
1055	CHEMBL4769	Geranylgeranyl pyrophosphate synthetase	Homo sapiens	11
1056	CHEMBL4774	Melanocortin receptor 3	Mus musculus	11
1057	CHEMBL4777	Neuropeptide Y receptor type 1	Homo sapiens	382
1058	CHEMBL4779	Papain	Carica papaya	97
1059	CHEMBL4780	Acetylcholinesterase	Torpedo californica	38
1060	CHEMBL4789	Carbonic anhydrase VA	Homo sapiens	248
1061	CHEMBL4791	Endothelin-converting enzyme 1	Homo sapiens	55
1062	CHEMBL4792	Orexin receptor 2	Homo sapiens	1528
1063	CHEMBL4793	Dipeptidyl peptidase IX	Homo sapiens	123
1064	CHEMBL4794	Vanilloid receptor	Homo sapiens	636
1065	CHEMBL4796	Beta-chymotrypsin	Homo sapiens	34
1066	CHEMBL4797	Peroxisome proliferator-activated receptor gamma	Rattus norvegicus	11
1067	CHEMBL4800	Caspase-1	Mus musculus	51
1068	CHEMBL4801	Caspase-1	Homo sapiens	261
1069	CHEMBL4802	Nitric-oxide synthase, endothelial	Bos taurus	232
1070	CHEMBL4803	Nitric-oxide synthase, endothelial	Homo sapiens	89
1071	CHEMBL4804	Dual specificity phosphatase Cdc25B	Homo sapiens	10
1072	CHEMBL4805	P2X purinoceptor 7	Homo sapiens	165
1073	CHEMBL4816	Serine/threonine-protein kinase AKT3	Homo sapiens	131
1074	CHEMBL4820	Prostanoid FP receptor	Bos taurus	22
1075	CHEMBL4822	Beta-secretase 1	Homo sapiens	603
1076	CHEMBL4824	P2X purinoceptor 3	Rattus norvegicus	109
1077	CHEMBL4828	Synaptic vesicular amine transporter	Rattus norvegicus	220
1078	CHEMBL4832	Transcription initiation factor IIA alpha and ...	Homo sapiens	20
1079	CHEMBL4835	L-lactate dehydrogenase A chain	Homo sapiens	34
1080	CHEMBL4843	C-X3-C chemokine receptor 1	Homo sapiens	51
1081	CHEMBL4852	Mitogen-activated protein kinase kinase kinase...	Homo sapiens	376
1082	CHEMBL4860	Apoptosis regulator Bcl-2	Homo sapiens	760
1083	CHEMBL4877	Neuropeptide Y receptor type 4	Homo sapiens	13
1084	CHEMBL4878	Cytochrome P450 1B1	Homo sapiens	32
1085	CHEMBL4884	Caspase-2	Homo sapiens	14
1086	CHEMBL4888	Dihydrofolate reductase	Salmonella enterica subsp. enterica serovar Typhi	58
1087	CHEMBL4892	Alpha-1a adrenergic receptor	Bos taurus	173
1088	CHEMBL4893	Hepatitis C virus NS3 protease/helicase	Hepatitis C virus	327
1089	CHEMBL4894	Galanin receptor 1	Homo sapiens	27
1090	CHEMBL4895	Tyrosine-protein kinase receptor UFO	Homo sapiens	170
1091	CHEMBL4896	PDZ-binding kinase	Homo sapiens	118
1092	CHEMBL4897	Serine/threonine-protein kinase PLK3	Homo sapiens	188
1093	CHEMBL4898	Neurotrophic tyrosine kinase receptor type 2	Homo sapiens	255
1094	CHEMBL4900	Serine/threonine-protein kinase D2	Homo sapiens	347
1095	CHEMBL4908	Trace amine-associated receptor 1	Mus musculus	806
1096	CHEMBL4919	Histone deacetylase HD2	Zea mays	10
1097	CHEMBL4931	3-beta-hydroxysteroid-delta(8),delta(7)-isomerase	Homo sapiens	42
1098	CHEMBL4940	L-lactate dehydrogenase B chain	Homo sapiens	21
1099	CHEMBL4941	S-methyl-5-thioadenosine phosphorylase	Homo sapiens	67
1100	CHEMBL4956	GABA receptor alpha-2 subunit	Homo sapiens	55
1101	CHEMBL4959	Gastrin releasing peptide receptor	Homo sapiens	21
1102	CHEMBL4972	Serotonin 3a (5-HT3a) receptor	Mus musculus	30
1103	CHEMBL4973	Excitatory amino acid transporter 2	Homo sapiens	17
1104	CHEMBL4975	Adenosine A1 receptor	Bos taurus	521
1105	CHEMBL4979	Sodium/glucose cotransporter 1	Homo sapiens	36
1106	CHEMBL4980	Neuronal acetylcholine receptor protein alpha-...	Rattus norvegicus	864
1107	CHEMBL5015	Ghrelin receptor	Ovis aries	36
1108	CHEMBL5017	Serotonin 4 (5-HT4) receptor	Cavia porcellus	219
1109	CHEMBL5023	p53-binding protein Mdm-2	Homo sapiens	140
1110	CHEMBL5026	Serine/threonine-protein kinase EEF2K	Homo sapiens	21
1111	CHEMBL5033	5-enolpyruvylshikimate-3-phosphate synthase	Escherichia coli K-12	25
1112	CHEMBL5043	Endoplasmic reticulum aminopeptidase 2	Homo sapiens	32
1113	CHEMBL5062	Coagulation factor X	Oryctolagus cuniculus	59
1114	CHEMBL5067	Dopamine D1 receptor	Sus scrofa	278
1115	CHEMBL5071	G protein-coupled receptor 44	Homo sapiens	839
1116	CHEMBL5073	CaM kinase I delta	Homo sapiens	89
1117	CHEMBL5076	Histamine H3 receptor	Cavia porcellus	305
1118	CHEMBL5077	Butyrylcholinesterase	Equus caballus	93
1119	CHEMBL5084	Casein kinase I isoform gamma-3	Homo sapiens	154
1120	CHEMBL5098	Glutamate carboxypeptidase II	Rattus norvegicus	10
1121	CHEMBL5102	Vanilloid receptor	Rattus norvegicus	431
1122	CHEMBL5103	Histone deacetylase 10	Homo sapiens	33
1123	CHEMBL5106	Neurotensin receptor 2	Rattus norvegicus	31
1124	CHEMBL5112	GABA receptor alpha-5 subunit	Homo sapiens	395
1125	CHEMBL5113	Orexin receptor 1	Homo sapiens	1347
1126	CHEMBL5115	Glutamyl endopeptidase	Staphylococcus aureus	10
1127	CHEMBL5131	Trypanothione reductase	Trypanosoma cruzi	111
1128	CHEMBL5136	Platelet activating factor receptor	Cavia porcellus	369
1129	CHEMBL5137	Metabotropic glutamate receptor 2	Homo sapiens	64
1130	CHEMBL5161	Niemann-Pick C1-like protein 1	Rattus norvegicus	24
1131	CHEMBL5171	S-ribosylhomocysteine lyase	Bacillus subtilis (strain 168)	13
1132	CHEMBL5189	Sialidase	Clostridium perfringens	46
1133	CHEMBL5192	Botulinum neurotoxin type A	Clostridium botulinum	53
1134	CHEMBL5200	C-X-C chemokine receptor type 3	Mus musculus	13
1135	CHEMBL5203	dUTP pyrophosphatase	Homo sapiens	19
1136	CHEMBL5221	Nischarin	Rattus norvegicus	85
1137	CHEMBL5228	Pteridine reductase, putative	Trypanosoma brucei brucei (strain 927/4 GUTat1...	10
1138	CHEMBL5251	Tyrosine-protein kinase BTK	Homo sapiens	146
1139	CHEMBL5261	Serine/threonine-protein kinase TAO1	Homo sapiens	363
1140	CHEMBL5269	Solute carrier family 22 member 20	Mus musculus	21
1141	CHEMBL5270	Dihydrofolate reductase	Bacillus anthracis	18
1142	CHEMBL5276	3-dehydroquinate dehydratase	Streptomyces coelicolor (strain ATCC BAA-471 /...	12
1143	CHEMBL5281	Cytochrome P450 2E1	Homo sapiens	20
1144	CHEMBL5282	Cytochrome P450 2A6	Homo sapiens	121
1145	CHEMBL5283	DNA polymerase III subunit alpha	Bacillus subtilis (strain 168)	22
1146	CHEMBL5284	CaM-kinase kinase beta	Homo sapiens	14
1147	CHEMBL5293	Calcitonin gene-related peptide 1	Homo sapiens	37
1148	CHEMBL5299	Histamine receptor H3	Macaca mulatta	141
1149	CHEMBL5314	Tyrosine-protein kinase receptor TYRO3	Homo sapiens	197
1150	CHEMBL5318	Apoptosis regulator BAX	Homo sapiens	16
1151	CHEMBL5328	Thymidylate synthase	Lactobacillus casei	132
1152	CHEMBL5330	Mitogen-activated protein kinase kinase kinase...	Homo sapiens	458
1153	CHEMBL5335	Baculoviral IAP repeat-containing protein 3	Homo sapiens	46
1154	CHEMBL5337	Carbonic anhydrase	Candida albicans (strain SC5314 / ATCC MYA-287...	160
1155	CHEMBL5344	Botulinum neurotoxin type A	Clostridium botulinum (strain Hall / ATCC 3502...	15
1156	CHEMBL5364	Serine/threonine protein kinase NLK	Homo sapiens	17
1157	CHEMBL5366	Poly [ADP-ribose] polymerase 2	Homo sapiens	28
1158	CHEMBL5373	Cannabinoid CB2 receptor	Mus musculus	374
1159	CHEMBL5398	Hepatocyte nuclear factor 4-alpha	Homo sapiens	25
1160	CHEMBL5399	Pituitary adenylate cyclase-activating polypep...	Homo sapiens	15
1161	CHEMBL5402	Signal transducer and activator of transcripti...	Mus musculus	13
1162	CHEMBL5407	Serine/threonine-protein kinase PIM3	Homo sapiens	368
1163	CHEMBL5408	Serine/threonine-protein kinase TBK1	Homo sapiens	81
1164	CHEMBL5412	C-C chemokine receptor type 2	Mus musculus	10
1165	CHEMBL5413	Metastin receptor	Homo sapiens	21
1166	CHEMBL5414	Beta-2 adrenergic receptor	Cavia porcellus	14
1167	CHEMBL5419	Genome polyprotein	West Nile virus	26
1168	CHEMBL5440	Dehydrosqualene synthase	Staphylococcus aureus	22
1169	CHEMBL5441	Dihydrofolate reductase	Escherichia coli	139
1170	CHEMBL5443	Cell division cycle 7-related protein kinase	Homo sapiens	263
1171	CHEMBL5445	GABA transporter 1	Mus musculus	85
1172	CHEMBL5450	Serotonin 1d (5-HT1d) receptor	Rattus norvegicus	18
1173	CHEMBL5452	Serotonin N-acetyltransferase	Ovis aries	14
1174	CHEMBL5455	Tyrosine-protein kinase FES	Homo sapiens	68
1175	CHEMBL5456	Dopamine D2 receptor	Chlorocebus aethiops	24
1176	CHEMBL5462	Baculoviral IAP repeat-containing protein 2	Homo sapiens	51
1177	CHEMBL5469	Protein tyrosine kinase 2 beta	Homo sapiens	61
1178	CHEMBL5471	Beta-1 adrenergic receptor	Cavia porcellus	25
1179	CHEMBL5485	D-amino-acid oxidase	Homo sapiens	10
1180	CHEMBL5491	Serine/threonine-protein kinase WEE1	Homo sapiens	39
1181	CHEMBL5492	Nociceptin receptor	Cavia porcellus	17
1182	CHEMBL5498	Muscarinic acetylcholine receptor M3	Cavia porcellus	56
1183	CHEMBL5518	Misshapen-like kinase 1	Homo sapiens	344
1184	CHEMBL5525	3-beta-hydroxysteroid-delta(8),delta(7)-isomerase	Cavia porcellus	109
1185	CHEMBL5543	Dual specificity tyrosine-phosphorylation-regu...	Homo sapiens	204
1186	CHEMBL5568	Proto-oncogene tyrosine-protein kinase ROS	Homo sapiens	144
1187	CHEMBL5595	Cholecystokinin B receptor	Canis lupus familiaris	14
1188	CHEMBL5600	Serine/threonine-protein kinase c-TAK1	Homo sapiens	293
1189	CHEMBL5608	NT-3 growth factor receptor	Homo sapiens	258
1190	CHEMBL5610	Prostasin	Homo sapiens	16
1191	CHEMBL5620	Proteasome subunit beta type-8	Homo sapiens	14
1192	CHEMBL5624	Cytosol aminopeptidase	Sus scrofa	36
1193	CHEMBL5627	Leukocyte tyrosine kinase receptor	Homo sapiens	192
1194	CHEMBL5630	1-deoxy-D-xylulose 5-phosphate reductoisomerase	Mycobacterium tuberculosis	16
1195	CHEMBL5631	Uncharacterized protein Rv1284/MT1322	Mycobacterium tuberculosis	122
1196	CHEMBL5645	Cysteinyl leukotriene receptor 1	Cavia porcellus	274
1197	CHEMBL5648	Purine nucleoside phosphorylase	Plasmodium falciparum	16
1198	CHEMBL5650	BR serine/threonine-protein kinase 1	Homo sapiens	216
1199	CHEMBL5652	Glucose-dependent insulinotropic receptor	Homo sapiens	45
1200	CHEMBL5653	Solute carrier family 22 member 6	Mus musculus	18
1201	CHEMBL5657	Histamine H4 receptor	Mus musculus	16
1202	CHEMBL5662	2,3-dihydroxybenzoate-AMP ligase	Mycobacterium tuberculosis	94
1203	CHEMBL5666	Disks large homolog 4	Homo sapiens	10
1204	CHEMBL5678	G protein-coupled receptor kinase 5	Homo sapiens	126
1205	CHEMBL5683	Serine/threonine-protein kinase DCLK1	Homo sapiens	55
1206	CHEMBL5685	Solute carrier family 22 member 1	Homo sapiens	13
1207	CHEMBL5688	Orotidine 5'-phosphate decarboxylase	Methanobacterium thermoautotrophicum	10
1208	CHEMBL5695	Intestinal alkaline phosphatase	Bos taurus	41
1209	CHEMBL5699	Serine/threonine-protein kinase SIK2	Homo sapiens	20
1210	CHEMBL5703	Tyrosine-protein kinase Srms	Homo sapiens	49
1211	CHEMBL5707	Solute carrier family 28 member 3	Homo sapiens	12
1212	CHEMBL5719	Cell division protein kinase 8	Homo sapiens	255
1213	CHEMBL5736	Glucagon	Homo sapiens	107
1214	CHEMBL5738	Fatty acid-binding protein, liver	Rattus norvegicus	16
1215	CHEMBL5742	Translocator protein	Homo sapiens	31
1216	CHEMBL5743	Type-1 angiotensin II receptor	Sus scrofa	25
1217	CHEMBL5754	MAP/microtubule affinity-regulating kinase 4	Homo sapiens	16
1218	CHEMBL5763	Cholinesterase	Equus caballus	54
1219	CHEMBL5767	PROBABLE TRANSMEMBRANE CARBONIC ANHYDRASE (CAR...	Mycobacterium tuberculosis	101
1220	CHEMBL5776	Mitogen-activated protein kinase kinase kinase 7	Homo sapiens	10
1221	CHEMBL5794	Serine/threonine-protein kinase Sgk2	Homo sapiens	253
1222	CHEMBL5800	Falcipain 2	Plasmodium falciparum	40
1223	CHEMBL5815	C-C chemokine receptor type 9	Homo sapiens	68
1224	CHEMBL5817	Signal transducer and activator of transcripti...	Homo sapiens	14
1225	CHEMBL5818	Serine/threonine-protein kinase PRKX	Homo sapiens	268
1226	CHEMBL5819	Serine/threonine-protein kinase Nek4	Homo sapiens	180
1227	CHEMBL5847	Aldo-keto reductase family 1 member C2	Homo sapiens	28
1228	CHEMBL5857	Trace amine-associated receptor 1	Homo sapiens	47
1229	CHEMBL5859	RAC-alpha serine/threonine-protein kinase	Mus musculus	26
1230	CHEMBL5866	Catenin beta-1	Homo sapiens	26
1231	CHEMBL5888	Mitogen-activated protein kinase kinase kinase 14	Homo sapiens	379
1232	CHEMBL5903	Activin receptor type-1	Homo sapiens	149
1233	CHEMBL5905	Aldo-keto reductase family 1 member C1	Homo sapiens	34
1234	CHEMBL5921	Bifunctional protein NCOAT	Homo sapiens	46
1235	CHEMBL5925	Ectonucleotide pyrophosphatase/phosphodiestera...	Homo sapiens	42
1236	CHEMBL5931	Carbonic anhydrase	Saccharomyces cerevisiae S288c	39
1237	CHEMBL5939	Endoplasmic reticulum aminopeptidase 1	Homo sapiens	17
1238	CHEMBL5951	Neuropeptide FF receptor 1	Homo sapiens	63
1239	CHEMBL5952	Neuropeptide FF receptor 2	Homo sapiens	64
1240	CHEMBL5957	5'-nucleotidase	Homo sapiens	13
1241	CHEMBL5973	Carbonic anhydrase 15	Mus musculus	95
1242	CHEMBL5980	Dengue virus type 2 NS3 protein	Dengue virus type 2 (strain Thailand/16681/198...	29
1243	CHEMBL5983	Aldo-keto reductase family 1 member B10	Homo sapiens	12
1244	CHEMBL5990	Breast cancer type 1 susceptibility protein	Homo sapiens	10
1245	CHEMBL6002	Cell division cycle 2-like protein kinase 6	Homo sapiens	41
1246	CHEMBL6003	Testis-specific serine/threonine-protein kinase 1	Homo sapiens	61
1247	CHEMBL6014	Testis-specific serine/threonine-protein kinase 2	Homo sapiens	41
1248	CHEMBL6036	N(G),N(G)-dimethylarginine dimethylaminohydrol...	Homo sapiens	11
1249	CHEMBL6044	Bcl-2-related protein A1	Homo sapiens	18
1250	CHEMBL6054	PAS domain-containing serine/threonine-protein...	Homo sapiens	19
1251	CHEMBL6068	Carbonic anhydrase	Mycobacterium tuberculosis	42
1252	CHEMBL6069	Pantothenate synthetase	Mycobacterium tuberculosis	11
1253	CHEMBL6084	Acetylcholine-binding protein	Lymnaea stagnalis	111
1254	CHEMBL6091	Ribonuclease pancreatic	Bos taurus	18
1255	CHEMBL6098	Carboxypeptidase B	Helicoverpa zea	23
1256	CHEMBL6108	Polyamine oxidase	Zea mays	24
1257	CHEMBL6134	IAG-nucleoside hydrolase	Trypanosoma vivax	12
1258	CHEMBL6136	Lysine-specific histone demethylase 1	Homo sapiens	133
1259	CHEMBL6137	Thymidylate synthase	Escherichia coli	72
1260	CHEMBL6152	Alpha-synuclein	Homo sapiens	80
1261	CHEMBL6159	Ubiquitin carboxyl-terminal hydrolase isozyme L1	Homo sapiens	17
1262	CHEMBL6166	Mitogen-activated protein kinase kinase kinase...	Homo sapiens	645
1263	CHEMBL6184	Transporter	Rattus norvegicus	171
1264	CHEMBL6185	Carbonic anhydrase	Candida glabrata CBS 138	26
1265	CHEMBL6194	Pteridine reductase 1	Leishmania major	31
